# Supplementary material for: High-throughput cytological profiling uncovers genotype-phenotype associations in Mycobacterium tuberculosis clinical isolates
Source: mSystems. 2025 Oct 9;10(11):e00972-25. doi: 10.1128/msystems.00972-25 (PMC12625746; doi:10.1128/msystems.00972-25)
Supplement: Table S1 — Sample feature table. [file msystems.00972-25-s0002.xlsx]

## Sheet: Sheet1
	Reference_ID	Lineage	OD600	Count	log2(OD)	$MEAN_length	$CV_length	$SKEW_length	$IQR_length	$MEAN_eccentricity	$CV_eccentricity	$SKEW_eccentricity	$IQR_eccentricity	$MEAN_solidity	$CV_solidity	$SKEW_solidity	$IQR_solidity	$MEAN_width_median	$CV_width_median	$SKEW_width_median	$IQR_width_median	$MEAN_width_std	$CV_width_std	$SKEW_width_std	$IQR_width_std	$MEAN_DAPI_mean	$CV_DAPI_mean	$SKEW_DAPI_mean	$IQR_DAPI_mean	$MEAN_DAPI_skewness	$IQR_DAPI_skewness	$SKEW_DAPI_skewness	$MEAN_DAPI_max	$CV_DAPI_max	$IQR_DAPI_max	$SKEW_DAPI_max	$MEAN_TRITC_mean	$CV_TRITC_mean	$SKEW_TRITC_mean	$IQR_TRITC_mean	$MEAN_TRITC_skewness	$SKEW_TRITC_skewness	$IQR_TRITC_skewness	$MEAN_TRITC_std	$CV_TRITC_std	$SKEW_TRITC_std	$IQR_TRITC_std	$MEAN_TRITC_max	$CV_TRITC_max
0	SRR5074060	L2	0.24	2022	-2.05889	3.07523	0.246806	0.54058	1.03879	0.973128	0.0147607	-3.22584	0.0150747	0.852	0.0794639	-1.25271	0.0826326	0.56561	0.0404388	-0.200082	0.0283831	0.0580065	0.179696	2.43049	0.0124251	1086.78	0.525137	0.983683	755.903	0.01756	0.331173	1.45924	1962.3	0.528932	1460.75	0.781451	26753.8	0.2473	-0.856433	8089.65	0.449201	0.437248	0.53688	10399.4	0.271491	-1.2873	3050.58	53822.1	0.210854
1	SRR5074116	L2	0.4	3608	-1.32193	2.85286	0.234094	0.379565	0.945823	0.970295	0.0173894	-4.41198	0.0162132	0.855875	0.074557	-1.17493	0.0774322	0.561181	0.0454334	-0.567949	0.0292978	0.0608602	0.199199	1.77802	0.0137454	1256.9	0.516328	1.23466	770.267	0.0904944	0.262438	1.45978	2286.68	0.514103	1506.75	1.00572	24711.6	0.214001	-0.679873	6501.77	0.547732	0.480832	0.460238	9642.62	0.239282	-1.00807	2851.04	51718.4	0.186791
2	SRR5074064	L1	0.16	1175	-2.64386	3.70327	0.286224	0.309518	1.4881	0.974054	0.0202849	-4.45028	0.0145199	0.798156	0.122958	-0.783822	0.12907	0.595976	0.0617325	0.0769365	0.0475317	0.0641971	0.226945	1.76489	0.0159761	1481.65	0.497721	0.877288	1062.75	0.149758	0.305932	0.539608	2772.46	0.447583	1870.5	0.511805	23606.9	0.504166	-0.0267116	24334.5	0.134008	0.769525	0.87214	9046	0.586436	-0.306095	10802.3	43771	0.470571
3	SRR5074095	L2	0.4	3100	-1.32193	2.9526	0.251293	0.328729	1.03858	0.97027	0.0234274	-6.81838	0.0160561	0.845261	0.0837445	-1.16554	0.0828098	0.563041	0.047529	-0.119076	0.0320006	0.0612352	0.216734	2.05451	0.0145759	1415.03	0.440968	1.02919	775.672	0.073647	0.257806	1.14193	2569.61	0.430575	1489.25	0.805082	24919.6	0.196182	-0.670336	5914.16	0.601683	0.581789	0.462776	10017.5	0.210323	-1.12803	2429.09	53240.9	0.158664
4	SRR5074099	L1	0.24	1409	-2.05889	3.51256	0.25119	0.195486	1.25385	0.97633	0.0163906	-4.90286	0.0130664	0.807669	0.102897	-0.857386	0.108634	0.563521	0.0519634	-0.88367	0.0320992	0.0581335	0.238476	2.7275	0.013759	1414.33	0.419419	0.981408	715.63	0.0695824	0.268785	0.209392	2598.8	0.385672	1364	0.729056	28965.5	0.246916	-1.29173	8073.4	0.286033	1.07727	0.487798	11446.4	0.260434	-1.68881	2519.06	55904.3	0.198076
5	SRR5074158	L2	0.44	3997	-1.18442	2.82255	0.243772	0.330994	0.960914	0.969077	0.0205034	-5.51076	0.0166441	0.852462	0.0804323	-1.1814	0.0834883	0.560531	0.0477116	-0.426138	0.0309176	0.060881	0.200101	1.63017	0.014098	1527.86	0.400502	0.940438	757.322	0.0234623	0.283569	0.873507	2701.33	0.387365	1379	0.767667	23737.4	0.200661	-0.56542	5793.01	0.640712	0.39922	0.46185	9371.43	0.229304	-0.815364	2675.68	51205.4	0.178174
6	SRR5074092	L1	0.16	1629	-2.64386	3.17286	0.256623	0.218504	1.15329	0.971251	0.0211068	-5.25034	0.0157159	0.834057	0.0962073	-0.915573	0.103874	0.577113	0.0602572	0.19933	0.0442342	0.0625115	0.240727	2.16546	0.015822	1730.44	0.479114	0.48294	1355.58	-0.00160061	0.294322	1.28372	2999.15	0.442256	2152	0.414761	27697.9	0.330499	-1.09312	10789.6	0.140211	0.721498	0.473126	10887.5	0.357794	-1.30054	3967.52	51600.3	0.299525
7	SRR5074169	L2	0.44	4255	-1.18442	2.80925	0.246417	0.595468	0.963558	0.971148	0.0179409	-5.73681	0.0163075	0.850482	0.0792597	-1.10569	0.0838177	0.54812	0.0500672	-0.285155	0.032536	0.059809	0.221527	2.08259	0.0146205	1149.18	0.497098	1.32652	644.092	-0.0480705	0.310851	1.04672	1962.71	0.501568	1217.5	1.12449	17648.5	0.199952	-0.329267	4227.47	0.743273	-0.103607	0.619902	6349.83	0.304025	0.208885	2391.27	38135.8	0.263227
8	SRR5073783	L2	0.28	1480	-1.8365	2.92291	0.239349	0.554699	1.00113	0.970834	0.0157288	-4.19099	0.0164501	0.855994	0.0751178	-1.14143	0.079319	0.56659	0.0461676	-0.440864	0.0293068	0.0618611	0.20869	2.12523	0.0145121	1368.1	0.483263	0.934374	827.864	-0.0679321	0.302877	0.549916	2359.65	0.469118	1485	0.727926	20855	0.221842	-0.105403	5745.24	0.383168	0.860478	0.43506	7648.69	0.278544	-0.048659	2761.78	41818.7	0.240094
9	SRR5074189	L2	0.28	649	-1.8365	3.08434	0.26343	0.539815	1.15713	0.971049	0.0159026	-1.74236	0.018799	0.835803	0.100801	-1.07281	0.106505	0.562106	0.0496724	0.612165	0.0324467	0.0594404	0.228448	1.72594	0.0153264	1722.54	0.53161	0.415752	1570.2	-0.0549304	0.320368	1.51673	2951.61	0.50879	2488.25	0.292961	21025.9	0.252073	-0.0263802	6829.83	0.551143	0.604511	0.513399	8148.51	0.304822	-0.137533	3490.48	44658.4	0.25961
10	SRR5074147	L2	0.68	1834	-0.556393	2.90159	0.23409	0.454951	0.968708	0.971495	0.0154284	-3.31005	0.0151191	0.841686	0.0847647	-1.20003	0.0843943	0.540684	0.0429359	0.378981	0.0267627	0.0561722	0.203867	1.78372	0.0131951	1362.61	0.434758	1.01592	744.612	-0.0774284	0.321584	0.599054	2333.82	0.424407	1314.5	0.790265	16956.5	0.234662	0.200314	5272.67	0.502436	0.594423	0.50106	6102.39	0.3333	0.458219	2681.8	34869.6	0.283647
11	SRR5074118	L1	0.28	1055	-1.8365	3.50526	0.240544	0.347285	1.20378	0.977656	0.0144147	-5.0019	0.0133844	0.792308	0.107484	-0.763819	0.107987	0.533885	0.0501058	0.432822	0.0279468	0.0509203	0.254314	3.72389	0.0105405	1812.9	0.338682	-0.185432	1066.04	-0.1196	0.30196	0.819558	3049.07	0.309895	1516	-0.204351	33409.9	0.183634	-1.68152	6516.98	0.0560953	1.13684	0.481397	11842	0.183488	-1.77595	2112.35	59037.7	0.123754
12	SRR5074078	L2	0.4	1253	-1.32193	3.02885	0.240798	0.597027	1.04341	0.972866	0.0129805	-1.47576	0.0155468	0.848712	0.0837026	-1.24805	0.085344	0.562976	0.0428183	-0.6641	0.0270059	0.0589134	0.206906	3.04502	0.0123098	1166.95	0.469483	1.00449	668.78	-0.0425129	0.261535	0.741768	2057.6	0.456403	1239	0.734658	26903.5	0.223382	-0.850401	7528.89	0.449401	0.570561	0.478565	10539.5	0.242057	-1.16221	3051.74	54461.9	0.185956
13	SRR5073683	L2	0.32	1619	-1.64386	2.95698	0.234466	0.407282	0.975658	0.974472	0.0148709	-4.97233	0.0138247	0.841576	0.0844822	-1.23296	0.0825068	0.53737	0.0447889	-0.528894	0.0290483	0.0562266	0.208507	2.69404	0.0122671	1017.22	0.644246	1.30457	775.058	-0.0442481	0.300801	2.71094	1792.67	0.649556	1493	1.08955	19929.3	0.233863	-0.281688	5664.51	0.812674	0.0522857	0.682097	7974.71	0.31288	-0.383972	3487.49	45931.7	0.271301
14	SRR5073829	L2	0.24	1180	-2.05889	3.23862	0.226861	0.373802	1.09783	0.976493	0.011169	-1.82685	0.0130466	0.840564	0.0827131	-1.12172	0.0869181	0.562894	0.0396857	-1.09477	0.0267105	0.0579212	0.176055	1.876	0.0119768	1009.96	0.462842	1.25274	530.636	-0.118376	0.290309	0.811973	1734.19	0.466383	1010.25	1.02802	24127.5	0.234687	-0.357061	7070.2	0.578211	0.48894	0.524809	9315.54	0.26811	-0.550733	3359.38	51110.1	0.213689
15	SRR5073500	L2	0.28	1100	-1.8365	3.29961	0.226221	0.454147	1.06909	0.978757	0.0102403	-2.22468	0.0116764	0.82424	0.0894124	-1.04143	0.0930073	0.536093	0.0392553	0.179668	0.0267622	0.0530093	0.202893	2.48109	0.0119399	895.243	0.553312	1.40989	546.734	-0.207887	0.317075	0.908626	1496.49	0.548254	976.75	1.2298	19772.2	0.242243	-0.24151	6194.16	0.591578	0.351125	0.567106	7138.67	0.321179	0.0369055	2937.49	41715.1	0.275538
16	SRR5073544	L1	0.32	994	-1.64386	3.53787	0.2321	0.37986	1.23237	0.977512	0.0116149	-2.21767	0.0131743	0.800775	0.106939	-0.78798	0.11563	0.562826	0.0598841	0.211749	0.0454009	0.0587406	0.240621	2.51056	0.0154204	1490.6	0.399378	0.614557	968.415	-0.148303	0.331839	-0.114289	2541.03	0.362778	1398	0.483262	28789.7	0.230627	-0.928862	8536.55	0.216124	0.846671	0.473418	11154.3	0.247587	-0.924698	3554.33	55155.2	0.173624
17	SRR5073981	L4	0.6	2948	-0.736966	2.46497	0.224373	0.433204	0.77385	0.963034	0.0191192	-2.58666	0.0207413	0.886271	0.0591291	-1.45246	0.0618268	0.564004	0.0535919	-0.0635609	0.0375028	0.0649953	0.188998	0.818884	0.0150824	666.874	0.759409	2.7656	334.755	0.0571925	0.411955	1.26262	1201.68	0.80088	716	2.29517	8098.02	0.171289	2.39172	1536.21	-0.120746	1.09308	0.734689	1687.08	0.435281	5.70044	564.951	12397.2	0.358418
18	SRR5073624	L4	0.36	1769	-1.47393	2.94638	0.245109	0.452425	0.994876	0.970364	0.0200726	-5.24591	0.0165571	0.860799	0.0805418	-1.3173	0.0821483	0.579068	0.0593028	-0.943409	0.0389455	0.0655386	0.244925	2.59883	0.0170356	934.689	0.67753	1.89054	564.059	-0.054896	0.336025	2.27495	1593.53	0.678197	1107.25	1.57551	19790.2	0.414407	0.360869	12528.1	0.708273	0.0642048	0.841467	7205.65	0.493808	0.0957624	5745.47	41662.2	0.39639
19	SRRNNNNN	L1	0.08	1477	-3.64386	3.2014	0.222233	0.51658	1.00476	0.979218	0.00967178	-1.76854	0.0118897	0.812489	0.0919264	-0.952619	0.0902891	0.511029	0.0433194	0.576995	0.0225645	0.0472721	0.231705	3.42672	0.0105362	2113.11	0.193119	-0.912816	389.87	-0.301445	0.325442	0.0154405	3357.54	0.193095	703	-0.52677	17818.1	0.292605	0.70999	6917.08	0.608963	0.22062	0.624431	5982.83	0.387723	0.822492	2989.39	36191.7	0.311987
20	SRR5073894	L4	0.4	1532	-1.32193	2.92017	0.249249	0.599859	1.0341	0.970453	0.0153076	-2.88921	0.0169953	0.868934	0.0712584	-1.36154	0.0721474	0.574413	0.0447099	-0.132215	0.0329404	0.0643478	0.171223	1.7131	0.0124644	990.903	0.583227	1.82594	508.462	0.0793904	0.294198	1.04547	1836.8	0.571587	1099	1.46481	9806.63	0.267792	3.87827	1999.22	0.255309	0.523325	0.881999	2623.53	0.586938	3.6178	1193.06	17625.3	0.459081
21	SRR5073765	L4	0.44	1980	-1.18442	3.4339	0.23792	0.302617	1.13834	0.977601	0.0149414	-7.41209	0.0118322	0.831917	0.0855719	-0.883636	0.0950878	0.576008	0.0472806	-0.180474	0.0321851	0.060772	0.208225	1.94791	0.013661	1058.13	0.607908	1.55687	683.505	0.100544	0.288474	0.504591	1941.13	0.581859	1356.25	1.2548	19345	0.313777	0.175461	8419.98	1.11728	-0.437403	0.923336	8287.23	0.377195	-0.456658	4514.1	48125.5	0.297293
22	SRR5073742	L2	0.36	3568	-1.47393	2.86284	0.239186	0.579063	0.913966	0.970905	0.0170146	-5.45111	0.0151398	0.853292	0.079265	-1.29417	0.081209	0.55729	0.0434884	-0.227218	0.0294473	0.0585879	0.198917	1.61915	0.0130266	1499.66	0.4354	1.10242	775.208	0.0391558	0.246686	1.03853	2654.17	0.424647	1401	0.818854	23425.8	0.215891	-0.496474	6446.94	0.717212	0.289312	0.519383	9425.14	0.247304	-0.879223	2911.2	51580	0.195944
23	SRR5073975	L2	0.2	829	-2.32193	3.14838	0.260791	0.760323	1.14434	0.97486	0.0129271	-1.73157	0.0155979	0.839845	0.0899665	-1.35583	0.0848096	0.548699	0.0393527	0.439126	0.0266099	0.0552982	0.205367	3.72014	0.0102021	1030.4	0.605301	0.947531	899.427	-0.00170116	0.276097	0.767591	1883.24	0.602114	1786	0.690488	26044.6	0.262021	-0.702329	9304.4	0.39973	0.181462	0.478273	10569	0.277564	-1.05664	3799.96	52999.5	0.22644
24	SRR5073993	L2	0.32	591	-1.64386	2.96368	0.221636	0.53723	0.953835	0.972838	0.012478	-1.57422	0.0152188	0.854671	0.0754826	-1.46899	0.0748062	0.557516	0.0409482	0.292225	0.0291154	0.0563893	0.169555	0.749887	0.0123165	1780.93	0.528766	-0.0218238	1819.06	-0.0964756	0.25114	2.59415	2999.11	0.510864	2881	-0.0659296	21286.5	0.28405	-0.601954	7676.59	0.432899	-0.159922	0.458441	8482.1	0.348301	-0.722533	3825.99	44471.3	0.304988
25	SRR5073852	L2	0.44	1442	-1.18442	2.93065	0.229201	0.469824	0.984238	0.97327	0.012192	-1.3278	0.0155014	0.845543	0.0782787	-1.01014	0.0795863	0.546329	0.0414407	-0.0705294	0.0262004	0.0561264	0.177838	1.19576	0.0121874	1619.36	0.515739	0.958202	1079.17	-0.0934319	0.2766	1.81531	2707.32	0.48815	1777.5	0.788635	18751.2	0.235999	-0.0296028	5391.32	0.707163	0.375872	0.596882	7156.44	0.316304	0.0563647	3081.45	41350.9	0.280703
26	SRR5073968	L2	0.36	602	-1.47393	3.10693	0.230721	0.543922	1.01231	0.974466	0.01255	-1.94374	0.0134516	0.844433	0.0807116	-1.05984	0.0893167	0.554863	0.0486166	-0.466881	0.0292407	0.0587862	0.233634	2.49984	0.0132277	1359.71	0.578292	0.896875	1033.29	-0.189151	0.295411	0.842292	2229.97	0.562285	1770.75	0.767959	23997.6	0.217876	-0.434447	7020.72	0.576908	0.610612	0.531611	9146.5	0.273526	-0.448212	3273.56	50421.2	0.22148
27	SRR5073872	L2	0.36	491	-1.47393	3.10971	0.231132	0.614151	1.01205	0.974344	0.0120668	-1.654	0.0136179	0.84017	0.0833249	-1.22013	0.0827682	0.554818	0.0394483	-0.699445	0.0266137	0.0577683	0.205137	2.96552	0.0115066	1166.54	0.481725	0.800048	744.287	-0.151799	0.272353	0.481411	1970.98	0.475341	1335.5	0.664652	21149.6	0.24256	-0.389779	6234.53	0.615073	0.276372	0.543907	8008.01	0.319479	-0.137957	3729.88	45592	0.264832
28	SRR5073713	L2	0.6	1660	-0.736966	2.76947	0.236863	0.466011	0.891961	0.970622	0.0203695	-9.51412	0.0158117	0.844918	0.0826598	-1.17005	0.0873999	0.545502	0.0519051	-0.256153	0.0325324	0.0596739	0.215678	1.60496	0.0151489	1168.67	0.585061	1.79585	596.654	-0.072951	0.310076	1.1051	1962.71	0.562456	1086.5	1.60236	11775.5	0.198038	0.576267	2911.77	0.822829	0.0827981	0.81168	3798.91	0.367511	1.13825	1612.69	25082.9	0.326847
29	SRR5073539	L1	0.36	1945	-1.47393	3.11705	0.231771	0.375577	1.02097	0.973488	0.0160595	-5.89116	0.014123	0.817192	0.0964992	-0.804717	0.10667	0.543427	0.0494999	0.379362	0.0297923	0.0582075	0.22624	3.07168	0.0133135	1429.85	0.359285	1.01269	630.231	-0.0987228	0.314039	0.441515	2487.85	0.352075	1099	0.814943	11609.1	0.25872	0.8706	3819.27	0.871771	0.117385	0.817622	3845.04	0.440946	1.50262	1902.03	25436.1	0.377697
30	SRR5073567	L2	0.24	1475	-2.05889	3.18603	0.243323	0.607311	1.1183	0.974827	0.0124549	-1.91844	0.0147739	0.839152	0.0892808	-1.2528	0.0901524	0.558448	0.0400722	-1.01482	0.0271457	0.0569585	0.193687	2.55438	0.0114731	1296.68	0.444194	0.612561	818.734	-0.149871	0.271077	0.775262	2196.82	0.429902	1366.5	0.45207	24591.7	0.246907	-0.591597	7788.67	0.526576	0.613994	0.535945	9246.6	0.284682	-0.596695	3525.05	50772.9	0.229053
31	SRR5073762	L2	0.24	1364	-2.05889	3.24053	0.246376	0.669516	1.13408	0.976161	0.0113584	-1.50832	0.0138448	0.827424	0.0914884	-1.09557	0.0995957	0.547941	0.0538788	0.966695	0.0324757	0.0592614	0.269214	2.50512	0.0158692	1995.57	0.363324	-0.674231	1019.63	-0.215646	0.330065	1.03914	3199	0.353656	1370	-0.494882	25230.1	0.287217	-0.46714	10046.2	0.412545	0.527182	0.543416	8859.32	0.33295	-0.403157	4091.1	48854.9	0.264588
32	SRR5067245	L2	0.36	1512	-1.47393	2.99325	0.232178	0.55086	0.975372	0.974066	0.012168	-1.81596	0.0140754	0.849394	0.0783402	-1.20404	0.0794792	0.542453	0.0344856	-0.323374	0.0244557	0.0545405	0.173849	1.69937	0.010888	1391.19	0.442954	0.64553	800.087	-0.168807	0.258854	0.914726	2290.33	0.433297	1387	0.494625	24416.3	0.222115	-0.55038	7098.3	0.271818	0.463394	0.352846	9031.38	0.280079	-0.447042	3469.18	47674.6	0.238927
33	SRR5067236	L2	0.2	411	-2.32193	3.05849	0.255645	0.404944	1.07763	0.971355	0.0261074	-6.15706	0.0147062	0.848011	0.0828252	-1.33277	0.0812408	0.555159	0.043803	-0.253315	0.0247608	0.0567298	0.234203	3.14411	0.0122904	2036.48	0.371261	-0.379312	1149.69	-0.192041	0.320716	0.0329113	3263.27	0.352646	1611.75	-0.36862	26503.6	0.263987	-0.873616	8596.49	0.382976	0.454177	0.48124	9541.07	0.31502	-0.585391	4379.82	51286.2	0.250493
34	SRR5067369	L2	0.28	740	-1.8365	3.0169	0.229682	0.657209	0.969133	0.974321	0.0114419	-1.40834	0.0139552	0.846132	0.0808191	-1.12831	0.0842628	0.544485	0.0381896	0.0833587	0.0259531	0.0531292	0.212558	3.80607	0.011519	1305.21	0.369156	0.346018	656.337	-0.202236	0.304666	0.665852	2142.25	0.362608	1091.5	0.255197	16866.1	0.216473	0.113995	4546.5	0.501494	0.400727	0.531015	5935.56	0.327383	0.541439	2389.76	34624.4	0.282217
35	SRR5067536	L2	0.28	669	-1.8365	3.02644	0.225252	0.500814	0.946842	0.973109	0.0122283	-1.26714	0.0133431	0.849206	0.078746	-1.13842	0.084838	0.560463	0.0380113	0.351587	0.0288904	0.0570406	0.176891	1.7493	0.0112686	1084.67	0.466153	1.07701	626.598	-0.161454	0.297609	0.510436	1835.21	0.472185	1115.5	0.95346	20192	0.246196	-0.478226	5938.23	0.592163	0.450517	0.571595	7843.99	0.321873	-0.17924	3361.2	43972.3	0.281617
36	SRR5067304	L2	0.44	1414	-1.18442	3.1209	0.234415	0.538739	1.0523	0.973314	0.0140241	-2.65571	0.0146231	0.83239	0.0915892	-1.02046	0.0945072	0.552387	0.0409704	0.585193	0.0279622	0.0552047	0.173405	1.36706	0.0112214	1415.79	0.385937	0.617843	758.748	-0.1373	0.291422	0.516829	2404.81	0.382266	1302	0.4794	22233.9	0.223102	-0.157005	6382.88	0.452405	0.588092	0.426435	8192.36	0.282435	-0.0857044	3153.39	45607.4	0.240494
37	SRR5067573	L1	0.24	1333	-2.05889	3.72961	0.242454	0.285156	1.3546	0.976742	0.014135	-3.12328	0.0140478	0.788054	0.11506	-0.819684	0.112826	0.575487	0.048696	-0.763266	0.0333925	0.0577897	0.228024	2.91042	0.0131327	2308.05	0.321652	-0.240387	1177.2	-0.235014	0.284371	0.755879	3681.46	0.307944	1668	-0.0904244	33818.8	0.198361	-1.85089	5264.32	-0.0579516	1.52447	0.432994	13000	0.19661	-2.24072	1877.78	59292.7	0.13838
38	SRR5067497	L4	0.28	1447	-1.8365	3.19628	0.242902	0.406536	1.1567	0.973849	0.0138967	-2.62426	0.015088	0.836924	0.0928278	-1.03874	0.0979823	0.56766	0.0452822	0.318103	0.0310962	0.0588464	0.185812	2.71784	0.0122263	1225.62	0.630036	1.39452	893.549	-0.035348	0.298358	1.76367	2154.32	0.615547	1663.25	1.24186	16766.3	0.395528	0.812373	7271.28	0.606664	0.095635	0.7373	6035.96	0.530114	0.634083	4124.39	35823.4	0.432337
39	SRR5067610	L1	0.52	3366	-0.943416	2.61408	0.232806	0.352622	0.842997	0.964039	0.0225621	-3.56141	0.020399	0.85849	0.0760514	-0.841282	0.0856935	0.559876	0.058098	0.526121	0.0391647	0.0644429	0.21849	1.0995	0.0175196	1536.28	0.291092	0.819363	537.642	0.218045	0.322849	-0.229127	3050.9	0.303476	1214.25	0.638143	7085.1	0.135537	0.679839	1250.37	-0.396675	1.09754	0.52685	1255.75	0.272629	6.92049	314.149	9868.71	0.213996
40	SRR5067361	L4	0.16	901	-2.64386	2.92394	0.248942	0.413252	1.1076	0.968541	0.0178016	-2.66766	0.0198955	0.861017	0.0866078	-1.41035	0.085437	0.581726	0.0457601	0.541812	0.033465	0.0619537	0.20894	2.34365	0.0141341	1449.16	0.467363	1.06839	808.618	0.138443	0.333307	0.0785747	2675.99	0.448361	1564.25	0.867868	12850.2	0.341976	1.57372	4459.23	1.05627	-0.310033	0.973764	5127.01	0.53827	1.06022	3396.38	31362.1	0.432796
41	SRR5067316	L2	0.36	1543	-1.47393	3.10145	0.238865	0.443244	1.0674	0.974612	0.0140129	-5.04951	0.0139986	0.835167	0.086437	-1.11453	0.0903764	0.542654	0.0398671	-0.286209	0.0257207	0.0545261	0.187686	2.50109	0.0111742	1485.93	0.391428	0.682208	793.965	-0.049857	0.353065	0.00972917	2616.4	0.392444	1409.5	0.559456	16728.7	0.255941	-0.156109	5094.6	0.474358	0.335541	0.429423	6185.44	0.34854	0.234343	2742.61	34778.4	0.30689
42	SRR5067672	L2	0.28	1238	-1.8365	3.06279	0.259789	0.530615	1.15744	0.972569	0.0167193	-6.846	0.0157997	0.846429	0.089639	-1.2547	0.0898339	0.551713	0.0402318	-0.0853601	0.0272163	0.0558452	0.186652	2.0784	0.0115376	1245.7	0.48891	0.920655	792.695	-0.0811349	0.314772	0.501638	2183.39	0.482997	1458	0.754466	19418.5	0.273531	-0.311992	6827.71	0.615771	0.268241	0.555692	7556.85	0.353146	-0.175965	3592.1	42530.2	0.307397
43	SRR5067327	L1	0.12	749	-3.05889	3.49913	0.268368	0.145885	1.40665	0.975829	0.0228431	-5.2944	0.0138497	0.807073	0.10897	-0.829081	0.116063	0.53684	0.0539977	0.729767	0.0316355	0.0511786	0.248459	2.65952	0.0131672	1868.94	0.328956	-0.152141	963.465	-0.0841226	0.397665	0.203017	3200.44	0.310968	1449.5	-0.0486453	18312.3	0.280407	0.595437	7005.11	0.608869	0.789048	0.633776	7095.19	0.373791	0.50545	3871.19	39532.4	0.297975
44	SRR5067559	L4	0.36	558	-1.47393	3.04134	0.2462	0.607512	1.10583	0.971356	0.0140904	-1.45125	0.0170366	0.842267	0.0914497	-1.11575	0.0969442	0.56154	0.0480773	0.596335	0.0345733	0.0593855	0.181132	0.5879	0.0145186	1776.41	0.536681	0.879506	1309.04	-0.192988	0.29986	1.22898	2869.92	0.516617	1952.25	0.865709	21242.7	0.347097	0.242271	10680.9	0.532213	0.361031	0.67107	7565.44	0.440429	0.165137	5057.86	42931.8	0.348915
45	SRR5067249	L2	0.28	1221	-1.8365	3.15109	0.24994	0.684134	1.0571	0.974029	0.0126897	-1.58093	0.014352	0.838367	0.0909178	-1.08516	0.100436	0.557819	0.0400129	-0.119421	0.0268614	0.0570731	0.190267	1.73479	0.0119568	1469.03	0.42165	0.753491	777.219	-0.159887	0.323617	0.481873	2453.88	0.408874	1339.75	0.593849	19661.9	0.265098	-0.304778	6426.8	0.669115	0.164789	0.608075	7184.66	0.347469	-0.110101	3447.06	42401.1	0.303833
46	SRR5065223	L4	0.24	937	-2.05889	2.86465	0.241546	0.416542	1.01538	0.967665	0.0165986	-1.57648	0.0192208	0.858894	0.0875945	-1.36016	0.0880539	0.570607	0.0515803	0.426648	0.0344281	0.0590971	0.219413	2.95534	0.0139912	2160.95	0.421662	0.291085	1493.26	-0.117553	0.284627	0.220982	3543.87	0.398671	2216	0.274414	22363.9	0.328214	0.00149246	10394.4	0.480417	0.487128	0.634382	8243.19	0.408555	-0.0876539	5177.88	45306.7	0.325696
47	SRR5067706	L2	0.16	498	-2.64386	3.33845	0.260862	0.257823	1.2712	0.972963	0.0266495	-6.48237	0.0145615	0.826791	0.104589	-1.05112	0.103679	0.567544	0.0513295	0.666276	0.0299158	0.0575343	0.19783	1.19773	0.0138608	1875.51	0.444354	-0.257133	1286.44	-0.182227	0.339926	0.524789	3041.43	0.426678	1895	-0.26265	26481.2	0.321741	-0.96347	10024.2	0.283194	0.547541	0.514308	9745.22	0.340246	-1.1616	3718.4	51402.4	0.295619
48	SRR5065461	L2	0.48	2034	-1.05889	3.33547	0.238835	0.577387	1.05243	0.97698	0.0142011	-6.44146	0.012209	0.814589	0.0982857	-0.96003	0.106311	0.549762	0.0438035	-0.353081	0.0268775	0.0577377	0.213195	2.20305	0.0129791	1316.35	0.396757	1.26469	583.417	-0.00928738	0.359888	0.443181	2327.13	0.395421	1098.75	1.04165	15167.3	0.252074	-0.453877	4326.06	0.702315	0.12738	0.707437	5698.3	0.36331	-0.0533751	2453.97	34302.1	0.336827
49	SRR5065273	L2	0.6	2032	-0.736966	2.62545	0.253454	0.504917	0.910223	0.96903	0.018931	-4.19121	0.0175819	0.854727	0.0824124	-1.15	0.088451	0.533318	0.0516899	0.515435	0.0306327	0.0592434	0.232118	2.31696	0.0146709	1619.5	0.360284	1.07994	671.456	-0.00851824	0.34772	0.118201	2820.95	0.359391	1267.5	0.873371	11224.2	0.284701	0.732079	3722.4	0.482458	0.151081	0.699056	3381.02	0.436225	1.14876	1668.53	21574.2	0.373004
50	SRR5065530	L2	0.32	956	-1.64386	3.15078	0.237781	0.657555	1.0541	0.975543	0.0112505	-1.4379	0.0135422	0.843033	0.0820545	-1.19645	0.0842129	0.548147	0.0397591	-1.96175	0.0246604	0.0542037	0.199545	3.69199	0.0104314	1476.86	0.367925	0.441439	725.749	-0.0849595	0.34197	0.557734	2575.66	0.370206	1287.25	0.351294	19271.3	0.217493	-0.466407	5336.51	0.541821	0.397339	0.49424	7623.11	0.304525	-0.0933203	3109.42	41902.3	0.26428
51	SRR5065382	L2	0.44	989	-1.18442	3.48562	0.240963	0.477988	1.26003	0.978584	0.0109391	-2.0481	0.0121904	0.811009	0.0978096	-0.841317	0.106593	0.544498	0.0480057	-0.356694	0.0289419	0.0542798	0.233949	2.91755	0.0125182	1582.07	0.45282	0.516443	975.237	-0.170463	0.328659	0.286018	2636.39	0.430608	1527	0.372409	21281.4	0.239824	-0.38972	6473.66	0.641764	0.0816819	0.578189	8930.09	0.305566	-0.392451	3761.71	48705.3	0.250185
52	SRR5074101	L1	0.36	833	-1.47393	3.58216	0.245932	0.572602	1.14008	0.975648	0.0172184	-6.04627	0.0128304	0.792368	0.110962	-0.723434	0.112321	0.562586	0.0624993	3.94806	0.0362253	0.0629343	0.311426	3.34383	0.0164914	1519.7	0.367508	0.879831	747.978	-0.0503845	0.354885	0.226531	2719.37	0.354093	1367	0.740775	12230.9	0.347858	1.67338	4428.53	1.16493	-0.198009	0.819365	4962.4	0.485708	1.16241	2768.66	31366.5	0.406656
53	SRR5074159	L1	0.24	596	-2.05889	3.46285	0.234962	0.406096	1.25213	0.975606	0.0145955	-5.56989	0.0134717	0.807926	0.100481	-0.955452	0.109535	0.56685	0.0457267	0.835699	0.0312511	0.0577585	0.196115	1.11709	0.0140697	1618.72	0.360182	0.661279	751.425	-0.108141	0.29854	0.354139	2779.27	0.352145	1255.25	0.502808	22669.9	0.250066	0.024748	7646.43	0.68783	0.409126	0.605708	9089.25	0.300521	-0.2374	4129.21	49898.2	0.229965
54	SRR5067598	L1	0.32	1103	-1.64386	3.41426	0.245041	0.407654	1.15869	0.974241	0.0160586	-4.22943	0.0130287	0.803433	0.108163	-0.696694	0.119106	0.559042	0.0532425	0.76192	0.0373499	0.0591188	0.21477	1.16256	0.0152409	1594.03	0.358682	0.592507	758.604	-0.0957061	0.321563	0.224312	2763.08	0.358552	1320	0.576106	22670.8	0.266915	-0.0992068	8180.17	0.662469	0.492582	0.590818	8981.16	0.302681	-0.33552	3970.89	49790.1	0.240785
55	SRR5067679	L2	0.56	1762	-0.836501	3.65196	0.251011	0.636976	1.31336	0.978536	0.0115889	-4.39937	0.0113066	0.802961	0.105683	-0.936435	0.11178	0.564196	0.0465127	1.93994	0.0281382	0.0574739	0.227451	3.70544	0.011911	1396.38	0.33255	0.581345	626.183	-0.0671911	0.314827	0.21437	2456.25	0.326014	1101.75	0.514468	17459.6	0.224604	-0.599368	4565.73	0.709567	0.113547	0.669335	7389.6	0.312779	-0.0868145	2981.03	41557.7	0.284001
56	SRR5065255	L2	0.56	1893	-0.836501	3.01087	0.222701	0.431756	0.987165	0.973742	0.0126304	-2.08139	0.01508	0.848276	0.0775967	-1.20857	0.0798896	0.549725	0.0383066	0.558946	0.0260333	0.0564557	0.174445	1.62113	0.0116864	1458.22	0.418469	0.650924	786.308	-0.0528232	0.311533	0.432921	2556.75	0.421412	1507	0.507502	18595.9	0.25179	-0.493989	5324.89	0.291267	0.362936	0.395189	6688.28	0.348193	-0.0760367	2773.89	36655.8	0.309014
57	H37Rv	L4	0.6	3816	-0.736966	2.33629	0.226166	0.464974	0.767557	0.955809	0.0233166	-1.7419	0.026467	0.897621	0.0552212	-1.53176	0.057198	0.573994	0.048421	0.261582	0.0352757	0.0663187	0.187365	0.844149	0.0155553	1265.33	0.593456	1.62136	748.402	0.198589	0.315196	0.31459	2390.18	0.593242	1577.25	1.31142	7382.64	0.225081	2.00587	2054.27	-0.208344	1.36632	0.736136	1429.77	0.540478	5.80635	628.05	10973.1	0.414645
58	SRR5074060	L2	4.4	1898	2.1375	2.23383	0.2313	0.809796	0.690739	0.955326	0.0214317	-1.43694	0.0275188	0.913387	0.043173	-1.83202	0.0400842	0.56039	0.052302	0.308134	0.0365896	0.0643418	0.196864	1.09987	0.0151829	767.767	0.828302	2.36193	451.275	0.0378161	0.485631	-0.0386897	1394.11	0.927497	1001	2.16022	4550.1	0.180992	0.307086	1073.19	-0.092704	0.792097	0.364594	1141.61	0.256184	0.75409	369.557	7010.4	0.215136
59	SRR5074116	L2	6	1445	2.58496	2.27897	0.242994	0.603884	0.794591	0.956388	0.0242596	-2.53378	0.0274858	0.90819	0.0443802	-1.45343	0.0423156	0.562127	0.0598888	0.11219	0.0428277	0.0657161	0.214512	1.22654	0.0167033	813.721	0.673129	2.24253	486.468	0.108708	0.648779	-0.0799511	1543.67	0.7892	1222	1.81005	4459.63	0.169846	0.272977	928.322	0.0896851	0.738129	0.474815	1189.53	0.284816	1.04687	410.683	7379.37	0.242085
60	SRR5074064	L1	4.88	5113	2.28688	2.44925	0.218437	0.636027	0.745543	0.966637	0.0166407	-2.94549	0.0186213	0.874908	0.0622654	-1.15857	0.0651589	0.533406	0.0600504	0.502465	0.0372488	0.0609125	0.235922	1.51029	0.0167825	1342.13	0.29089	0.52272	474.313	0.295922	0.323633	1.01519	2651.67	0.317356	1039	0.321665	3150.8	0.137622	0.282597	541.546	-0.128849	1.0454	0.565871	624.887	0.249145	1.54579	188.153	4656.02	0.200523
61	SRR5074095	L2	4.08	3057	2.02857	2.31675	0.232973	0.821784	0.724962	0.958422	0.0205202	-1.62368	0.0254443	0.91115	0.0427649	-1.79408	0.0402505	0.566398	0.0522086	-0.153964	0.0347337	0.0651711	0.213228	1.68761	0.0154219	873.044	0.76385	1.58567	592.627	0.166541	0.669194	0.0277178	1697.26	0.877867	1613.75	1.44884	4789.45	0.164818	0.162182	1031.77	0.0523347	0.673858	0.507017	1179.44	0.238061	0.447301	356.946	7618.78	0.209849
62	SRR5074099	L1	2.16	2932	1.11103	2.27785	0.210808	0.765901	0.647303	0.961024	0.0173957	-1.14647	0.0207626	0.899203	0.0464262	-1.5686	0.0463294	0.519848	0.0523544	0.465342	0.0337298	0.0658492	0.231007	1.16153	0.0181108	1156.37	0.304241	0.459975	466.087	0.394089	0.327559	0.0450718	2460.99	0.352801	1229.5	0.268018	3488.99	0.153269	-0.0814193	717.568	0.111467	0.917739	0.638318	776.279	0.241201	0.678871	243.431	5482	0.21037
63	SRR5074158	L2	2.88	1970	1.52607	2.286	0.233426	0.844458	0.725747	0.957472	0.0193996	-0.799951	0.0253234	0.91475	0.0404042	-2.4423	0.0359712	0.557045	0.0478554	0.0930499	0.0329182	0.0651278	0.201037	0.840163	0.016763	747.112	0.756266	1.97137	398.446	0.198372	0.553963	0.11481	1452.61	0.864831	1092.5	1.79696	4162.02	0.172136	0.0133754	973.046	0.0220593	0.661041	0.507031	1000.95	0.245788	0.229264	334.504	6511.36	0.213201
64	SRR5074092	L1	4.32	1687	2.11103	2.17954	0.217556	0.80719	0.664493	0.958449	0.0183802	-1.04691	0.0241443	0.89874	0.0505968	-1.55374	0.0508948	0.526744	0.051446	0.580673	0.0326068	0.0587753	0.21526	0.981971	0.0150216	1374.31	0.285246	0.321577	525.554	0.166445	0.34705	0.880581	2566.79	0.315176	1073	0.337648	3143.55	0.135515	0.329857	564.162	-0.147041	0.949201	0.544416	603.214	0.258679	1.2315	193.736	4547.9	0.200456
65	SRR5074169	L2	2.56	1105	1.35614	2.4588	0.239356	0.746845	0.81214	0.962352	0.0193047	-1.67767	0.0235836	0.901336	0.0496504	-1.82802	0.048514	0.551285	0.0619104	0.847396	0.0390227	0.0644207	0.232878	0.711769	0.0197184	635.382	0.803024	2.20182	285.834	0.0578545	0.518039	0.498096	1161.05	0.901601	690.25	1.95761	5073.32	0.171869	0.0344007	1188.07	0.0835204	0.676295	0.534698	1207.02	0.271168	0.677685	428.511	8010.64	0.22484
66	SRR5073783	L2	6.48	987	2.69599	2.37003	0.261284	0.664548	0.899896	0.959689	0.0226286	-1.70887	0.0279382	0.905316	0.0469565	-1.57067	0.0461063	0.548911	0.0685253	0.695802	0.0469279	0.0640504	0.219587	0.99487	0.0171307	756.035	0.815124	2.04665	442.24	0.0760895	0.5424	0.582297	1411.47	0.927496	1097	1.75872	4924.59	0.398373	17.1822	1132.37	0.0869683	0.670008	0.610519	1215.14	0.614132	13.0473	496.476	7924.56	0.407505
67	SRR5074189	L2	6.16	568	2.62293	2.26657	0.247216	0.816274	0.767546	0.958687	0.0219729	-1.81999	0.0252817	0.909455	0.0430465	-1.85059	0.0426261	0.543622	0.0609299	0.928592	0.0380216	0.061082	0.22241	1.42839	0.0151461	495.494	0.577147	2.95774	246.012	-0.0288206	0.449698	1.46412	840.211	0.698087	514	2.55845	3489.94	0.18295	0.395744	832.487	0.0806846	0.545086	0.606913	812.693	0.371046	1.38095	337.796	5500.62	0.293597
68	SRR5074147	L2	6.08	1384	2.60407	2.17265	0.258678	1.22103	0.628047	0.955022	0.0214303	-1.93776	0.0243387	0.909155	0.0475116	-1.9892	0.0424697	0.538707	0.0564736	0.646442	0.0395837	0.0609258	0.210478	1.27233	0.0150106	587.834	0.769168	2.77761	201.419	-0.135803	0.614064	0.372065	1003.86	0.966952	435.5	2.64012	4306.65	0.193878	0.256239	1071.54	0.0521143	0.98503	0.584364	1042.72	0.377354	2.11478	405.024	6883.13	0.321828
69	SRR5074118	L1	5.04	2398	2.33342	2.22668	0.235787	0.723069	0.721604	0.961977	0.0236664	-6.31822	0.0228421	0.882828	0.0604559	-1.22387	0.0670576	0.499367	0.0566779	0.769561	0.0352232	0.0552094	0.240987	1.10571	0.0154518	928.349	0.434337	0.93611	509.304	0.184686	0.347829	0.61635	1764.54	0.479407	1079	0.891982	3128.89	0.170598	-0.0947382	744.05	-0.0800715	0.74537	0.567671	651.551	0.252706	1.23914	192.895	4630.17	0.207892
70	SRR5074078	L2	6.16	3282	2.62293	2.39578	0.262031	0.681656	0.888691	0.96149	0.0209453	-1.87532	0.02563	0.899952	0.0532781	-1.69635	0.0527133	0.552009	0.057148	0.34924	0.0414573	0.0622623	0.194159	0.88975	0.0146285	747.535	0.698769	2.27192	423.852	0.214695	0.624392	0.363591	1469.52	0.816549	1179.5	1.78719	4231.72	0.2173	0.348523	1203.08	0.217756	0.425897	0.65641	1143.12	0.400371	1.34905	531.745	7227.51	0.318351
71	SRR5073683	L2	2.56	2459	1.35614	2.31357	0.235628	0.804296	0.762727	0.959935	0.019739	-2.15593	0.0246605	0.903087	0.0543593	-2.20951	0.0463159	0.543008	0.0505587	0.216962	0.0345297	0.0604056	0.210393	1.20072	0.0158516	953.7	0.75652	1.39377	849.525	0.0960369	0.516116	0.276088	1764.68	0.830045	1908.25	1.24433	4711.65	0.187728	0.50836	1191.3	-0.00287508	1.04165	0.575265	1060.5	0.29982	1.14522	421.614	7234.44	0.249622
72	SRR5073829	L2	2.24	1309	1.1635	2.81107	0.232534	0.68309	0.927978	0.972389	0.0135025	-1.5479	0.0171798	0.884124	0.0599775	-2.15788	0.054244	0.545994	0.0512693	-0.00689479	0.0321454	0.064446	0.217478	0.936349	0.017982	791.213	0.59256	1.42897	479.782	0.360263	0.492246	0.224072	1596.42	0.659282	1276.25	1.24717	4616.73	0.189466	0.332042	1175.32	0.22293	0.680348	0.592823	1148.2	0.282706	0.511094	436.847	7602.37	0.237068
73	SRR5073500	L2	2.72	1619	1.44361	2.54467	0.23509	0.833466	0.798291	0.96956	0.0146792	-2.34321	0.0180295	0.887277	0.054311	-1.40478	0.0538169	0.523729	0.0478739	0.613709	0.0303691	0.0569018	0.205022	0.701568	0.0153865	692.99	0.760799	1.97659	383.704	0.152614	0.444377	0.224066	1285.27	0.844986	915	1.77592	4347.84	0.18288	0.322342	1096.37	0.067355	0.785848	0.588447	967.024	0.289994	0.881017	359.614	6682.51	0.226454
74	SRR5073544	L1	5.68	1630	2.50589	2.39541	0.223657	0.648139	0.735621	0.966499	0.0179339	-2.26315	0.0197283	0.886307	0.0550437	-1.08314	0.0600403	0.517682	0.0574993	0.582249	0.0366226	0.0596004	0.240518	1.46225	0.0169592	1184.18	0.338248	0.639739	516.188	0.328549	0.432156	0.496609	2456.01	0.371612	1204.5	0.569007	3272	0.160359	0.0567241	666.3	0.0929759	0.521448	0.696976	688.833	0.288822	1.11822	245.122	5032.6	0.223278
75	SRR5073981	L4	4.16	3407	2.05658	1.99009	0.222744	0.927403	0.559744	0.947218	0.0241343	-0.896321	0.0310013	0.926051	0.0321272	-1.9438	0.03007	0.548465	0.0472161	-1.18962	0.0319758	0.0669425	0.208598	1.06432	0.0168295	613.733	0.885284	2.31339	221.693	-0.0886417	0.595852	1.11005	1061.39	1.04162	503.5	2.17426	4569.57	0.158661	0.100976	983.576	-0.17331	0.799627	0.55016	881.616	0.218295	0.666663	250.975	6501.26	0.191205
76	SRR5073624	L4	4.24	1430	2.08406	2.21403	0.248741	0.896531	0.71619	0.953966	0.0242312	-1.55179	0.0290868	0.918651	0.038898	-2.11877	0.0374639	0.55793	0.0481505	0.141487	0.0333895	0.0663884	0.221212	1.22511	0.0168101	953.939	0.716679	0.936987	1050.38	0.0892554	0.434347	0.50462	1757.57	0.756757	2214.75	0.773381	4227.96	0.148246	-0.0504495	857.361	-0.0590666	0.794256	0.638183	842.014	0.240014	0.835101	251.283	6214.73	0.200735
77	SRRNNNNN	L1	3.84	1141	1.94111	2.46815	0.220787	0.913927	0.747664	0.969527	0.0139526	-4.3519	0.0160212	0.873081	0.0605758	-1.38965	0.0620529	0.503362	0.0474125	0.408794	0.0306822	0.0556036	0.21568	1.39429	0.0142382	1059.87	0.313981	0.49398	427.16	0.206097	0.389134	0.929908	2048.58	0.354202	932.5	0.570712	3346.64	0.122759	-0.0185884	531.59	0.0460896	0.669869	0.641797	660.429	0.248849	0.99021	208.66	5018.9	0.18844
78	SRR5073894	L4	1.68	1422	0.748461	1.84943	0.231036	1.12604	0.531571	0.929999	0.029619	-0.410571	0.0395174	0.936303	0.0305232	-2.34795	0.0263955	0.572696	0.0567674	0.460628	0.0404286	0.0718699	0.214303	0.819792	0.0189882	575.164	0.834536	2.5979	247.604	0.0145779	0.712914	0.09354	1051.06	1.0035	614.75	2.35259	4446.09	0.193073	1.60809	983.859	0.159639	0.713714	0.84893	1048.99	0.440899	15.3185	422.082	7121.3	0.318332
79	SRR5073765	L4	1.76	1332	0.815575	2.84509	0.262679	0.642339	1.04288	0.968112	0.022054	-5.59072	0.02132	0.885835	0.0633433	-1.75925	0.0609911	0.559713	0.0863225	0.914911	0.0597611	0.0769752	0.288361	0.498961	0.034323	759.241	0.605049	1.63926	442.906	0.411336	0.800831	-0.236582	1677.6	0.719554	1529.25	1.28731	4593.39	0.1749	0.12166	1110.82	0.629193	0.373419	1.01735	1240.64	0.260762	0.681654	418.531	8514.16	0.241379
80	SRR5073742	L2	2.08	1577	1.05658	2.21231	0.233553	0.80548	0.728125	0.950313	0.0236041	-0.78748	0.032204	0.918597	0.0449654	-2.68744	0.0358796	0.575989	0.0520832	0.271377	0.0379265	0.0668264	0.20397	0.990099	0.0174564	866.153	0.791845	1.43218	684.304	0.255447	0.668637	-0.666075	1769.52	0.902137	1954	1.28955	4759.98	0.171688	0.183972	1125.12	0.142685	0.84403	0.627487	1201.59	0.268155	0.579205	425.049	7755.92	0.230085
81	SRR5073975	L2	2.16	1279	1.11103	2.58831	0.240435	0.816519	0.858629	0.967702	0.0158374	-1.20954	0.0196645	0.89386	0.0549355	-1.87162	0.0500464	0.547333	0.0538663	0.395281	0.0396812	0.0595196	0.19923	1.17344	0.0148873	675.196	0.756577	1.97647	328.981	0.238192	0.536657	-0.546185	1331.64	0.872413	889	1.78061	4669.15	0.191408	0.420341	1245.51	0.237296	0.679292	0.603823	1216.25	0.300168	1.09106	442.418	7864.55	0.246811
82	SRR5073993	L2	5.68	1913	2.50589	2.30124	0.244879	0.642047	0.790673	0.953381	0.0247811	-1.27983	0.0301457	0.913833	0.0445884	-1.8115	0.0446806	0.593867	0.0597595	-0.204945	0.0438298	0.0660686	0.18409	1.56243	0.01426	1334.4	0.580276	0.957016	1147.66	0.3703	0.450794	0.0630785	2657.65	0.583562	2458.25	0.598853	4195.31	0.214152	0.519183	1083.1	0.26476	0.335602	0.718803	1139.62	0.394943	1.0418	604.202	7250.2	0.324792
83	SRR5073852	L2	2.24	2904	1.1635	2.37748	0.232744	0.92788	0.730241	0.963191	0.0166285	-1.12076	0.0209244	0.900476	0.0474706	-1.89057	0.045987	0.533328	0.0538141	0.511103	0.033584	0.0631491	0.225219	1.06961	0.0188157	592.346	0.660056	2.62557	287.995	0.0738213	0.552247	0.132927	1066.86	0.778457	700	2.20415	4646.97	0.144139	0.13625	917.07	0.0187619	0.761308	0.534577	1036.32	0.236134	0.687667	318.587	7112.75	0.201704
84	SRR5073684	L1	1.44	1658	0.526069	2.15458	0.212239	0.660514	0.658125	0.952844	0.0232982	-1.47411	0.0266407	0.906714	0.0460753	-1.42264	0.0460179	0.547541	0.0508571	0.70648	0.0341681	0.0605147	0.199627	0.821693	0.0151896	1441.17	0.245883	0.600528	408.78	0.226019	0.332293	0.369911	2833.39	0.260951	958.5	0.446414	3901.8	0.164937	4.58521	740.962	0.12217	0.606275	0.86139	802.55	0.379605	16.2325	259.874	5991.35	0.269479
85	SRR5073968	L2	2.16	1188	1.11103	2.5567	0.231954	0.776029	0.813852	0.967541	0.0164633	-1.74592	0.0181726	0.888591	0.0595735	-2.0927	0.0516775	0.530213	0.0581919	1.07417	0.0343255	0.0624866	0.2459	0.774786	0.0213207	851.891	0.791576	1.84285	480.75	0.226095	0.451107	0.581295	1592.7	0.810755	1178.5	1.5548	5251.94	0.137781	0.0989459	966.51	0.0753208	0.91934	0.545487	1208	0.210817	0.588536	325.441	8210.55	0.180947
86	SRR5073872	L2	2	1055	1	2.5046	0.236464	0.738134	0.825634	0.965258	0.0177286	-1.25749	0.0207659	0.896565	0.0565753	-2.19392	0.0511706	0.546412	0.0599738	0.452442	0.0402376	0.0660392	0.241386	1.02801	0.0210291	877.584	0.710867	1.38154	711.701	0.204422	0.475628	0.326725	1669.53	0.754511	1697.75	1.14884	4562.83	0.182576	0.302824	1170.93	0.146863	0.801968	0.631542	1065.25	0.295546	0.594575	433.448	7312.5	0.236236
87	SRR5073713	L2	2.8	858	1.48543	2.6388	0.224215	0.872421	0.734201	0.968384	0.0142876	-1.35052	0.01666	0.89456	0.0511933	-1.66039	0.0476181	0.557035	0.0515844	-0.0189944	0.0330118	0.061176	0.198472	1.25611	0.015911	799.036	0.800988	1.53196	621.256	0.226489	0.448114	0.345265	1497.89	0.805096	1518.25	1.25398	4846.92	0.149167	0.151862	968.423	0.0359371	0.628085	0.549767	1095.68	0.222979	0.356456	325.566	7465.57	0.188637
88	SRR5073539	L1	2.4	1744	1.26303	1.60814	0.213084	0.967899	0.435087	0.919541	0.0409862	-1.30951	0.0451012	0.931271	0.0355585	-1.65847	0.0360814	0.519213	0.0624469	0.439712	0.0406305	0.0632984	0.23426	0.578338	0.0198183	754.643	0.680531	2.14077	446.462	0.101709	0.385196	-0.383193	1351.32	0.767828	961	1.96185	3417.47	0.163196	0.124278	725.11	0.0435981	0.706092	0.663356	740.856	0.254096	0.778001	235.943	5153.84	0.202521
89	SRR5073567	L2	2.08	1503	1.05658	2.41887	0.230388	0.80252	0.734049	0.961668	0.0189898	-1.86146	0.0221369	0.903031	0.0502105	-2.35247	0.0437304	0.553594	0.0536809	0.493975	0.0364662	0.0644975	0.235899	1.29765	0.018054	887.113	0.706973	1.23934	844.854	0.180199	0.541617	0.200539	1705.85	0.773403	1967.25	1.08776	4629.74	0.19219	0.502447	1151.64	0.13309	0.822741	0.640985	1109.62	0.296189	0.902567	426.781	7435.52	0.248987
90	SRR5073762	L2	0.4	1813	-1.32193	2.41783	0.213778	0.579398	0.725637	0.960091	0.0188403	-2.03654	0.0223061	0.901731	0.0455112	-1.21661	0.0505249	0.576009	0.0481619	0.222458	0.0351562	0.0636058	0.17818	1.72594	0.0134502	659.577	0.637514	1.92932	432.704	0.167509	0.717834	-0.00241392	1300.63	0.762239	1255	1.47136	4208.81	0.143138	0.247189	763.413	0.0482651	0.688699	0.616673	929.078	0.274697	5.62951	282.881	6475.56	0.219684
91	SRR5067245	L2	2.8	1471	1.48543	2.29933	0.224867	0.688103	0.759544	0.960138	0.0188956	-1.13284	0.0247329	0.912002	0.0448825	-2.83527	0.0397	0.544903	0.0443354	0.250028	0.0310953	0.0611601	0.187231	0.882541	0.0141593	1239.84	0.598285	0.425337	1349.14	0.124083	0.317693	0.527646	2217.04	0.5967	2381	0.308522	3895.59	0.170607	0.443818	880.186	-0.00709884	0.719057	0.598277	838.302	0.282904	0.776124	322.157	5883.44	0.224175
92	SRR5067236	L2	0.64	1083	-0.643856	2.42894	0.249365	0.707894	0.807871	0.95648	0.0248838	-2.50295	0.0266223	0.908145	0.0480162	-1.60102	0.0495601	0.587871	0.0592415	0.0669373	0.0415493	0.0693436	0.196729	0.889306	0.0171422	741.145	0.466951	1.57013	373.549	0.357492	0.47741	-0.0460122	1531.22	0.520944	1016	0.909232	4712.57	0.199396	0.291498	1242.92	0.199007	0.834339	0.523859	1327.14	0.351662	1.03263	594.484	8089.09	0.302168
93	SRR5073515	L2	2.16	1417	1.11103	2.31169	0.214119	0.748313	0.682412	0.95938	0.0185055	-0.999114	0.0232453	0.911741	0.0396536	-1.88404	0.0378816	0.555283	0.0545828	0.362275	0.034584	0.0655632	0.226481	1.25978	0.0176522	802.576	0.611378	1.41651	554.857	0.108552	0.356746	0.346076	1431.66	0.641945	1121.5	1.20502	4027.6	0.185392	0.49224	958.085	0.0152651	0.806247	0.509168	968.855	0.302232	0.981811	368.961	6298.98	0.234751
94	SRR5067275	L2	7.04	1799	2.81558	2.19419	0.243601	0.748263	0.735937	0.955534	0.0257831	-6.90574	0.0255881	0.908636	0.046557	-1.69775	0.0446259	0.544053	0.049914	0.223503	0.034382	0.06374	0.195757	0.834415	0.0145913	752.678	0.709373	2.10974	403.734	0.101377	0.411281	0.394062	1333.78	0.764581	858	1.80554	4147.68	0.219769	0.345773	1194.68	0.162987	0.660261	0.751187	1029.6	0.418049	1.31609	530.455	6871.99	0.360805
95	SRR5067369	L2	2.32	2432	1.21412	2.20549	0.214101	0.900883	0.634035	0.956192	0.0183556	-0.833162	0.0234154	0.914477	0.0374844	-1.48152	0.0367221	0.549352	0.0542233	0.142493	0.0363807	0.0643732	0.213169	0.883285	0.0178666	674.573	0.772388	2.25382	338.023	0.0604624	0.591955	0.0733283	1215.48	0.887369	794.25	2.00839	4751.04	0.155747	0.123649	976.789	0.0409647	0.843435	0.592323	1085	0.264604	0.808779	370.65	7369.84	0.220524
96	SRR5067536	L2	2.64	1733	1.40054	2.39193	0.236335	0.838478	0.78255	0.959762	0.0202007	-2.15387	0.0244301	0.907359	0.049365	-2.464	0.04457	0.562988	0.0530675	0.0869853	0.03681	0.0661245	0.224201	1.05399	0.0179874	964.582	0.697205	0.977402	1040.86	0.305939	0.485532	-0.243901	1929.54	0.755	2416	0.854001	4684.17	0.179232	0.425021	1152.84	0.236004	0.551049	0.808287	1140.55	0.294083	0.664006	440.195	7731.26	0.244411
97	SRR5067640	L2	2.56	1434	1.35614	2.8486	0.225127	0.745934	0.869906	0.970636	0.0135145	-1.6664	0.016526	0.886401	0.0536948	-1.5076	0.0520187	0.570319	0.0517097	-0.295982	0.0344997	0.0703126	0.236345	0.904076	0.0219502	768.042	0.733691	1.91617	416.196	0.434131	0.589691	-0.170715	1568.97	0.764397	1251	1.48216	4989.05	0.14087	0.166303	958.269	0.282837	0.427384	0.667327	1221.49	0.232908	0.669304	350.279	8348.16	0.201986
98	SRR5067304	L2	6.64	1616	2.73118	2.08168	0.252002	1.07708	0.658521	0.952146	0.0219888	-1.10975	0.0283809	0.91493	0.0404888	-1.73834	0.0388569	0.54635	0.05835	0.326165	0.0405297	0.0626069	0.203594	1.29861	0.0150721	750.6	0.743717	2.2162	394.34	0.0228315	0.623485	0.339606	1355.07	0.873045	938.25	2.02312	4244.18	0.213041	0.259518	1177.87	0.136572	0.928028	0.696211	1073.69	0.410905	1.72233	484.087	7054.38	0.353826
99	SRR5067573	L1	5.04	2607	2.33342	2.5094	0.227356	0.778557	0.759348	0.967224	0.0157458	-1.99963	0.0180302	0.872877	0.0632948	-1.35077	0.0675225	0.539921	0.0547369	0.517542	0.0347912	0.0604205	0.216417	1.55557	0.0150236	1500.52	0.273955	0.450411	480.695	0.294466	0.394948	0.928601	2936.62	0.274648	964	0.444823	4212.42	0.137477	0.287326	717.592	0.0838388	0.500499	0.635303	905.216	0.233422	1.02841	257.922	6451.14	0.183815
100	SRR5067497	L4	4	2703	2	1.96503	0.226932	0.918412	0.584032	0.940333	0.0294381	-1.19661	0.0350402	0.927881	0.0334921	-2.20085	0.0329976	0.566062	0.0627733	0.335365	0.0448806	0.0722557	0.225407	0.683782	0.0213874	820.161	0.765525	2.0273	498.686	0.234583	0.807345	-0.0595981	1638.32	0.879933	1419	1.69242	4459.32	0.172172	0.0902832	960.654	0.0898431	0.42547	0.70613	1015.65	0.252238	0.779319	313.914	6967.78	0.216914
101	SRR5067610	L1	2.08	4763	1.05658	1.61795	0.209457	0.728583	0.460334	0.917959	0.0435409	-1.32658	0.048541	0.924243	0.0403938	-1.34405	0.0442089	0.524684	0.0655333	0.468116	0.0457133	0.0635192	0.255909	0.680997	0.0216222	1168.68	0.462128	1.11586	655.634	0.261491	0.302282	-0.0112634	2218.7	0.497082	1431.5	0.900565	3539.62	0.141847	-0.0361297	609.119	0.209426	0.528262	0.922723	788.511	0.287673	1.07715	284.775	5563.4	0.220138
102	SRR5067361	L4	1.6	2530	0.678072	1.69269	0.214229	1.07992	0.445438	0.916245	0.0378742	-0.829593	0.044706	0.942506	0.026368	-2.36105	0.0246537	0.568955	0.048496	0.301964	0.0359606	0.0705243	0.206417	0.437906	0.019137	671.924	0.725438	1.74965	422.27	0.171465	0.458569	-0.120613	1258.78	0.840249	1009	1.60844	3806.79	0.145991	-0.150115	708.75	0.0176723	0.86437	0.694853	804.918	0.24701	0.874869	239.43	5697.38	0.200178
103	SRR5067316	L2	5.28	1936	2.40054	2.40071	0.250769	0.681315	0.857977	0.961436	0.0199651	-1.29011	0.0243624	0.902962	0.0495309	-1.78774	0.0479853	0.561768	0.0571643	0.129658	0.0393085	0.06452	0.188284	0.684161	0.0154085	983.772	0.578082	1.32509	668.019	0.226039	0.517012	0.516929	1903.44	0.62143	1665.75	0.901873	3989.07	0.168717	0.125899	886.788	0.115462	0.460572	0.587116	973.102	0.296612	0.941944	350.664	6418.9	0.232776
104	SRR5067672	L2	1.6	772	0.678072	2.42491	0.230205	0.555437	0.848737	0.958785	0.0201368	-1.11596	0.0265874	0.9061	0.0573476	-2.35677	0.0439181	0.574824	0.058649	0.0919868	0.041567	0.0678069	0.215873	1.13514	0.018509	868.778	0.750023	1.20028	927.962	0.198722	0.466826	0.959457	1637.93	0.771712	2065.25	0.925587	4749.16	0.186141	0.348672	1235.26	0.0835816	0.762693	0.688768	1146.06	0.302227	0.76745	458.502	7571.51	0.243667
105	SRR5067327	L1	4.48	1629	2.1635	2.31677	0.20329	0.721611	0.64288	0.966407	0.0156438	-3.7299	0.0180801	0.890765	0.0490682	-1.29466	0.0502988	0.510922	0.0477041	0.618165	0.0289988	0.0571352	0.222354	1.46954	0.0147918	1033.56	0.325813	0.715657	419.856	0.107768	0.3267	0.837728	1909.94	0.356125	900.25	0.5981	3470.09	0.14856	0.244943	646.329	0.0326436	0.599213	0.640612	708.014	0.272735	1.20365	234.947	5211.09	0.207895
106	SRR5067306	L2	2.88	1757	1.52607	2.22882	0.231987	0.87034	0.676126	0.95648	0.0222853	-4.05668	0.0251783	0.909975	0.0451485	-1.96658	0.0402122	0.545905	0.0527645	0.677452	0.0362317	0.0646365	0.216986	0.940061	0.0183412	682.054	0.777951	2.28021	322.981	0.0526502	0.563939	0.515813	1224.6	0.889986	780.75	2.038	5152.65	0.157344	0.440955	1075.55	0.0152498	0.997705	0.610614	1165.42	0.284268	2.07532	385.922	7975	0.238467
107	SRR5067559	L4	5.28	1526	2.40054	1.9978	0.24108	1.0319	0.546621	0.945289	0.028994	-2.83032	0.0301721	0.926243	0.0338481	-2.03379	0.0290123	0.548774	0.0570245	0.268088	0.039307	0.0678442	0.211083	0.682683	0.0186685	719.987	0.704215	2.30238	467.996	0.119411	0.561127	0.677635	1380.77	0.850757	1133	1.80392	4472.73	0.162231	0.175959	957.767	0.127312	0.519636	0.784234	1029.36	0.292435	1.17064	362.203	7035.33	0.23861
108	SRR5067342	L1	3.68	1114	1.87971	2.36663	0.221351	0.793759	0.670687	0.963351	0.0175045	-1.46435	0.0198401	0.890267	0.0523082	-1.50856	0.0521936	0.527279	0.0520616	0.720278	0.0307554	0.0602888	0.25361	1.67293	0.0170645	1121.98	0.33561	0.543675	481.86	0.177563	0.351679	0.701423	2142.99	0.36743	1052.5	0.420617	3391.2	0.121077	0.0839594	513.639	-0.11385	0.843999	0.649553	658.213	0.238782	1.25277	193.098	4968.13	0.187059
109	SRR5067249	L2	2.24	802	1.1635	2.84033	0.236716	0.451597	0.988069	0.969968	0.0161412	-1.94752	0.0185758	0.885565	0.0606059	-1.91415	0.0558266	0.566166	0.0628853	-0.204037	0.0420634	0.0685434	0.264289	2.00043	0.0204635	1178.77	0.571576	0.444964	1232.71	0.400155	0.577182	0.70147	2419.71	0.594872	2662.25	0.270097	4978	0.148664	0.517662	1051.57	0.156571	0.593067	0.753645	1160.73	0.267589	0.637461	437.056	8092.3	0.223355
110	SRR5067585	L1	4.32	800	2.11103	2.3925	0.21416	0.795533	0.723436	0.965274	0.0153005	-0.995178	0.0192098	0.883064	0.0586641	-1.23575	0.0656358	0.529488	0.0622986	0.502983	0.0379843	0.0576207	0.238209	2.28519	0.0143871	1124.36	0.42314	1.11507	553.112	0.127079	0.34654	0.935963	2078.01	0.473853	1082.25	1.2579	4345.77	0.142829	-0.242118	842.488	0.0557277	0.70278	0.545902	928.048	0.242318	0.361189	292.091	6583.78	0.184108
111	SRR5065223	L4	2.32	1129	1.21412	2.50821	0.217071	0.533378	0.779003	0.96516	0.0163201	-1.28209	0.0196647	0.892807	0.0524203	-2.11889	0.0445149	0.531642	0.0540789	0.970136	0.0334258	0.0756268	0.252386	0.945993	0.0235146	908.204	0.645388	1.14089	811.07	0.280718	0.469672	0.030645	1803.79	0.704294	1911.25	0.976922	4054.59	0.12911	0.42143	656.734	0.13197	0.819015	0.614463	897.3	0.240093	0.606888	283.532	6372.32	0.195482
112	SRR5067706	L2	1.76	676	0.815575	1.82089	0.300362	1.64992	0.561326	0.911134	0.0484119	-0.616688	0.060154	0.940276	0.0387564	-3.25714	0.0245338	0.6013	0.0584615	-0.125504	0.0457411	0.0753165	0.192432	0.260315	0.0196089	670.8	0.918831	2.06756	313.844	0.0132843	0.596074	0.778321	1212.14	1.0403	807.25	1.87717	4923.56	0.169895	0.265797	1091.82	-0.0127357	0.979784	0.459544	1232.82	0.284841	1.00145	454.61	7777.26	0.237892
113	SRR5065461	L2	1.6	589	0.678072	3.29031	0.261287	0.822739	1.09837	0.975763	0.0133708	-3.09123	0.0129464	0.859486	0.0773844	-1.44967	0.0732143	0.577264	0.0593822	0.47302	0.0449214	0.0677523	0.2103	1.3334	0.0176757	541.196	0.607046	2.28477	179.09	0.243589	0.728538	0.0180256	1057.19	0.75633	623	1.89966	4852.89	0.17252	0.389303	1060.96	0.0657348	0.565188	0.505108	1143.72	0.302386	0.896065	423.441	7773.1	0.24014
114	SRR5065273	L2	2.88	1109	1.52607	2.19563	0.229642	0.96839	0.683654	0.9554	0.0192309	-0.831531	0.0251879	0.915521	0.0413263	-2.45221	0.035088	0.552138	0.0508086	0.232461	0.0356068	0.0658834	0.214486	1.45171	0.0166554	734.724	0.773442	1.58068	482.989	0.153202	0.514593	0.461123	1371.92	0.841477	1193	1.35317	4215.89	0.16083	0.235621	889.782	0.0201916	0.670565	0.664625	919.322	0.256296	0.747247	300.257	6425.63	0.215342
115	SRR5065530	L2	2.24	1112	1.1635	2.50579	0.236834	0.666663	0.839728	0.963508	0.0189608	-1.75943	0.0237858	0.900336	0.0523198	-2.27447	0.0462965	0.566306	0.0555466	0.155526	0.0411613	0.065844	0.223878	1.25636	0.0186288	1006.27	0.656048	0.787351	1068.22	0.231073	0.441018	0.835185	1914.21	0.681628	2276.25	0.659109	4494.28	0.166355	0.372034	1078.19	0.0130766	0.719554	0.659181	1033.11	0.292188	0.70262	408.604	6998.1	0.233687
116	SRR5065382	L2	1.44	1282	0.526069	2.50731	0.236993	0.856282	0.799743	0.961555	0.0195316	-2.51783	0.0236906	0.89868	0.0534439	-1.83651	0.0507662	0.574161	0.0607681	0.0801818	0.0453595	0.0662502	0.202188	0.799886	0.0172484	844.88	0.782744	1.04771	1019.26	0.145983	0.633322	0.714208	1633.75	0.84953	2310.25	0.913306	4232.81	0.184383	0.433488	1141.49	-0.0508263	0.978509	0.547905	928.229	0.327124	2.1761	380.134	6413.82	0.2644
117	SRR5074101	L1	1.92	1231	0.941106	1.65355	0.201638	0.717465	0.465253	0.916459	0.0425787	-1.47234	0.0448396	0.933647	0.0348613	-1.70002	0.0342265	0.55309	0.0619988	-0.150806	0.0454756	0.0641592	0.252531	1.27723	0.0186873	1467.14	0.474794	0.667471	914.829	0.333512	0.295601	-0.0698697	2886.12	0.478829	1904	0.449694	3853.84	0.160252	0.0940941	773.186	0.0880448	0.733605	0.751142	860.31	0.274921	0.795639	289.565	5941.94	0.223912
118	SRR5074069	L1	1.28	2235	0.356144	2.27185	0.225428	0.732519	0.710408	0.960513	0.0190186	-1.56512	0.0228396	0.892363	0.0532138	-1.16026	0.0594789	0.534158	0.0529243	0.707398	0.0323826	0.0608724	0.229674	0.975958	0.0170874	1362.01	0.241725	0.262711	407.637	0.177863	0.339105	0.00444703	2569.44	0.281736	978.5	0.330951	3065.37	0.191247	1.71869	672.7	0.162872	0.797124	0.831285	646.848	0.342067	7.37883	204.703	4795.93	0.269252
119	SRR5074116	L2	1.16	2041	0.214125	2.4051	0.225249	0.69672	0.779455	0.961856	0.0182455	-1.43954	0.0219731	0.892012	0.0563105	-1.46639	0.0574396	0.549795	0.0512346	0.498875	0.0340839	0.065423	0.21388	0.887467	0.0172575	639.317	0.374058	2.22786	258.073	-0.119319	0.305717	0.534369	1033.59	0.424888	500	1.847	3248.26	0.203497	0.788369	825.188	0.174554	0.814757	0.602602	765.677	0.310966	1.41894	286.277	5250.95	0.265802
120	SRR5074064	L1	0.74	1355	-0.434403	3.55882	0.242168	0.473637	1.15474	0.976244	0.0146111	-5.34142	0.0135956	0.783094	0.117637	-0.708562	0.125342	0.54771	0.0474582	0.91772	0.0301	0.0566931	0.235755	2.12186	0.0136416	1073.34	0.359624	0.954278	466.684	-0.248599	0.362938	0.621231	1816.33	0.375862	861.5	0.889533	9624.8	0.33697	0.635587	3383.54	0.635453	0.386811	0.722821	3446.1	0.469489	1.3863	1696.88	20819.2	0.412444
121	SRR5074108	L2	1.12	692	0.163499	2.96044	0.216697	0.815167	0.863648	0.9732	0.0113731	-1.50034	0.0137029	0.870201	0.0649299	-1.41899	0.0634996	0.575641	0.0428538	0.141294	0.0315563	0.0673528	0.210646	1.32487	0.0162049	826.974	0.346511	1.74542	307.667	0.465316	0.332291	-1.54693	1728.04	0.421099	831	1.11079	3652.67	0.182352	5.16789	722.398	0.354272	0.616889	0.609268	976.795	0.365348	12.6679	285.118	6530.12	0.321703
122	SRR5074095	L2	1.28	1430	0.356144	2.33019	0.20904	0.869894	0.626911	0.959672	0.0178123	-1.50596	0.0205864	0.902056	0.0481858	-1.59634	0.0468137	0.562961	0.0421281	0.669762	0.028743	0.060607	0.181194	0.997128	0.0132242	836.602	0.415811	1.4456	397.529	0.393922	0.283853	-1.56603	1768.82	0.481755	1064	1.02392	3884.31	0.152932	-0.157588	749.717	0.193332	0.860713	0.646522	962.269	0.218122	0.860981	280.308	6489.34	0.211934
123	SRR5074099	L1	0.82	2459	-0.286304	2.77983	0.232615	0.584888	0.8895	0.970709	0.0139613	-2.27816	0.0156711	0.841947	0.0852553	-1.10853	0.0898166	0.534949	0.0432735	0.137739	0.0283091	0.0553466	0.207426	1.69754	0.013318	1281.06	0.305854	0.463796	463.688	0.27176	0.27953	-0.165145	2716.57	0.309192	1067	0.241924	4103.1	0.312061	4.74588	747.702	0.69248	0.270686	1.10386	1144.95	0.597613	4.71352	420.741	7861.61	0.455119
124	SRR5074158	L2	1.1	2545	0.137504	2.38718	0.220077	0.875708	0.689113	0.962891	0.0167364	-1.41791	0.0201541	0.893149	0.0557744	-1.71441	0.0527948	0.55267	0.0464472	0.268712	0.0308356	0.0602556	0.213234	1.24772	0.0155617	622.767	0.511739	2.05777	305.935	0.339462	0.302164	0.0668298	1315.7	0.557458	761	1.66147	3857.55	0.141222	0.367223	705.747	0.435962	0.531281	0.814486	982.753	0.267765	1.45243	316.73	6781.21	0.235401
125	SRR5074092	L1	0.64	1183	-0.643856	3.40876	0.227468	0.464777	1.10246	0.976952	0.0111505	-1.71237	0.012391	0.795443	0.103947	-0.773366	0.1039	0.543998	0.0441685	-1.99999	0.0255753	0.0540213	0.22123	3.30903	0.0115158	1081.9	0.434943	0.870515	592.381	0.0121234	0.261323	0.741141	2058.24	0.43043	1145.5	0.729685	12200.3	0.25118	1.04351	3568.08	0.807288	0.197385	0.584271	5227.85	0.305927	0.802021	1919.3	29320.9	0.271724
126	SRR5074169	L2	0.86	2393	-0.217591	2.34371	0.230606	0.850226	0.765667	0.959587	0.0190269	-1.29739	0.0235025	0.895838	0.0540247	-1.61052	0.0541866	0.553314	0.049187	0.682677	0.0327394	0.0634737	0.202762	1.23549	0.0153647	640.812	0.41411	2.18603	266.728	0.10563	0.374971	0.120205	1155.13	0.49842	622.75	1.79632	4268.51	0.164195	4.66196	777.452	0.304608	0.559265	0.752647	1036.68	0.29134	5.21472	327.473	7180.47	0.236769
127	SRR5073783	L2	1.5	2620	0.584963	2.37042	0.222228	0.654879	0.732128	0.961495	0.0201864	-2.98679	0.0229987	0.896378	0.0531921	-1.72746	0.0508643	0.559586	0.0549838	0.440265	0.0381394	0.0664038	0.213086	0.932257	0.0177079	827.45	0.549051	2.2895	408.325	0.0441247	0.463122	-0.00648902	1472.81	0.637408	891.25	2.01499	3698.68	0.199647	1.17604	868.584	0.228897	0.584614	0.610025	980.164	0.330505	2.37572	333.543	6343.55	0.273071
128	SRR5074189	L2	1.06	6260	0.0840643	2.55833	0.255015	0.711153	0.895783	0.964515	0.0214046	-3.55319	0.0205964	0.862235	0.0805764	-1.39755	0.0818492	0.548446	0.0584391	0.415656	0.0372878	0.0636724	0.230199	1.1967	0.0175582	990.958	0.54341	2.16415	495.809	0.116134	0.350912	0.14853	1814.61	0.584504	1078.75	1.74362	5319.35	0.225962	0.672418	1597.62	0.527721	0.355578	0.735658	1552.69	0.371656	1.41592	684.689	10185.4	0.327172
129	SRR5074147	L2	1.12	5448	0.163499	2.4403	0.23444	0.588194	0.815856	0.964544	0.0187282	-3.06166	0.0204918	0.874482	0.0671793	-1.34966	0.0702777	0.540592	0.0475291	0.237864	0.0315615	0.0588844	0.207959	1.33825	0.0142609	960.31	0.467807	1.90514	483.411	0.118347	0.34708	-0.197739	1757.77	0.51853	1060.75	1.48338	4555.12	0.225664	0.522463	1505.15	0.392914	0.415749	0.66595	1276.4	0.363026	1.19822	624.621	8298.82	0.315239
130	SRR5074118	L1	1.3	4659	0.378512	2.4542	0.221314	0.634751	0.743441	0.968421	0.0153365	-2.09674	0.017148	0.86878	0.065409	-1.2622	0.0674429	0.52093	0.046541	0.55249	0.0288377	0.0555136	0.225839	1.54844	0.014314	1493.45	0.217408	0.148423	409.149	0.337614	0.228478	0.275688	3075.39	0.223682	836.5	-0.00602332	2767.57	0.148465	-0.0301964	543.896	0.247454	0.628013	0.949548	595.372	0.272107	1.32941	195.184	4469.54	0.235839
131	SRR5074078	L2	1.78	2431	0.831877	2.41255	0.222143	0.580077	0.760406	0.963648	0.0189179	-3.0974	0.0212997	0.886557	0.0615075	-1.66007	0.0602067	0.552617	0.0477225	-0.23933	0.0327292	0.0633707	0.209977	1.19628	0.0155211	960.785	0.429021	1.67872	465.795	0.232086	0.358328	-0.345215	1835.52	0.49925	1112.25	1.33348	3468.71	0.187364	1.20103	784.914	0.369315	0.612199	0.707145	943.603	0.318966	1.78766	343.24	6232.97	0.284264
132	SRR5073683	L2	0.94	2498	-0.0892673	2.59695	0.242023	0.664036	0.850211	0.967073	0.0189219	-3.43868	0.0194755	0.880466	0.0633158	-1.36146	0.0640052	0.548062	0.045743	0.61241	0.0288745	0.0591121	0.216256	1.42325	0.014792	623.565	0.374914	2.00654	250.891	0.0865366	0.445571	-0.860522	1114.8	0.497358	606	1.83531	3830.79	0.154279	2.73459	681.223	0.345541	0.713719	0.618123	1029.61	0.267022	5.73636	300.211	6744.06	0.230339
133	SRR5073829	L2	0.76	3542	-0.395929	2.60479	0.228599	0.659346	0.838576	0.967166	0.0165189	-4.11554	0.0186689	0.875378	0.0659684	-1.41866	0.0655223	0.55115	0.0445201	0.795584	0.0287186	0.0609744	0.203498	0.949107	0.0148544	802.27	0.387494	1.26872	375.4	0.226582	0.315122	-0.510171	1538.48	0.433259	843.75	1.01779	4027.36	0.141886	0.248653	733.184	0.415661	0.704289	0.654739	1084.9	0.24204	1.10083	326.24	7191.13	0.222532
134	SRR5073500	L2	1.08	2971	0.111031	2.53841	0.214294	0.75435	0.745461	0.970479	0.0130823	-1.41303	0.0159747	0.876415	0.0602963	-1.36655	0.0612457	0.529922	0.0437822	0.251351	0.028347	0.0576105	0.204965	1.16073	0.0140477	814.981	0.423553	1.37915	417.449	0.114495	0.417929	-0.49767	1506.99	0.511509	959	1.24031	3178.25	0.149231	1.13399	599.87	0.33532	0.602908	0.79916	756.42	0.274738	3.32187	237.963	5370.33	0.232024
135	SRR5073544	L1	1.12	2513	0.163499	2.4578	0.224588	0.552351	0.748429	0.964046	0.020859	-3.21044	0.0195218	0.876229	0.0651504	-1.39107	0.0679402	0.547916	0.0526689	0.501918	0.0358798	0.0585731	0.210279	0.748838	0.0156705	1618.73	0.213144	0.538358	416.873	0.443708	0.320854	-0.15066	3513.32	0.222712	1035	0.257331	3183.26	0.140507	0.909819	551.02	0.392948	0.434221	1.08675	720.51	0.311746	3.61751	240.843	5351.52	0.254545
136	SRR5073981	L4	0.84	2360	-0.251539	2.21736	0.233414	0.496892	0.763207	0.95387	0.0254864	-2.14883	0.029287	0.90966	0.0473263	-1.80657	0.0456967	0.554566	0.0511318	0.646929	0.0365908	0.0669368	0.195416	0.622482	0.0167365	598.382	0.563613	2.60508	307.893	0.0126654	0.500881	-0.0330932	1074.59	0.682113	734.75	2.16393	3551.87	0.166682	0.103802	767.749	0.010459	0.93908	0.818405	713.612	0.26725	0.814537	248.985	5376.44	0.227917
137	SRR5073859	L2	1.22	2272	0.286881	2.86185	0.223816	0.548479	0.954349	0.97225	0.0135028	-3.59085	0.0159354	0.861025	0.0735317	-1.31504	0.0778564	0.557387	0.0463403	0.503261	0.0312632	0.0631831	0.209818	1.36896	0.0162139	671.583	0.439678	2.48622	262.443	0.10364	0.464261	-0.0725612	1218.24	0.546583	615.25	2.10358	3663.39	0.157281	2.31201	668.272	0.424618	0.773767	0.689204	993.974	0.28012	4.06571	300.945	6656.7	0.258418
138	SRR5073624	L4	0.84	3936	-0.251539	2.31799	0.248886	0.627656	0.833088	0.954003	0.0257102	-1.67833	0.0295656	0.904702	0.0568549	-1.91098	0.0504366	0.576935	0.0576528	0.309813	0.0423358	0.070967	0.198337	0.718132	0.0184875	868.963	0.622655	1.96791	507.174	0.225051	0.485502	-0.478244	1726.53	0.698231	1379.75	1.52804	3382.01	0.173288	0.0898711	786.3	0.0495391	0.825729	0.831178	712.567	0.258388	1.2196	221.704	5247.59	0.233848
139	SRR5073894	L4	1	5125	0	2.03402	0.235281	0.590684	0.693477	0.944726	0.0296805	-1.48794	0.0350065	0.919343	0.0429094	-1.85664	0.0396116	0.564599	0.053285	0.379013	0.037962	0.0680923	0.201722	0.85651	0.0168022	659.083	0.621114	2.69208	311.911	0.144551	0.432074	-0.538917	1229.66	0.723835	753	2.21359	3987.67	0.164465	-0.100821	877.263	0.334485	0.510091	0.889284	934.693	0.258006	0.763851	304.514	6564.4	0.223074
140	SRR5073765	L4	0.54	1110	-0.888969	3.63243	0.244895	0.416999	1.26053	0.979589	0.0131128	-6.28466	0.0107905	0.81678	0.098301	-1.24308	0.0976372	0.573815	0.0409384	-0.459707	0.0296817	0.0592673	0.180579	1.68303	0.012428	777.602	0.581969	2.14008	375.105	0.0981722	0.346049	0.988432	1463.35	0.607211	846.5	1.76815	7538.2	0.341193	0.919153	3419.01	1.33585	-0.367755	0.796929	3458.39	0.561443	1.09189	2660.32	21444.1	0.492529
141	SRR5073742	L2	0.8	3193	-0.321928	2.30357	0.227721	0.793889	0.703674	0.95769	0.0212145	-1.6968	0.0234114	0.901004	0.0539988	-1.6944	0.0508145	0.559039	0.048575	0.672226	0.0332088	0.0632356	0.193152	0.80712	0.0155765	685.368	0.436403	1.59289	349.111	0.143978	0.362362	-0.633688	1272.52	0.512724	784	1.31764	3572.18	0.158736	1.37345	700.991	0.192079	0.609864	0.655532	890.432	0.284669	2.80451	306.406	5914.66	0.224589
142	SRR5073975	L2	1.02	2562	0.0285692	2.54153	0.223462	0.75232	0.785888	0.969886	0.0154846	-3.23471	0.0169066	0.875761	0.0618874	-1.31775	0.0660165	0.531526	0.0531717	0.344898	0.0350856	0.0580907	0.21387	1.6889	0.0145454	794.314	0.437066	1.70851	393.76	0.0590849	0.378792	-0.249451	1413.03	0.501381	831	1.39191	3794.54	0.154143	0.111362	753.85	0.264351	0.658504	0.617358	922.014	0.262785	0.809031	309.269	6322.86	0.214718
143	SRR5073993	L2	2.06	3683	1.04264	2.3171	0.204009	0.357127	0.691992	0.96152	0.0187251	-1.8797	0.0210552	0.886377	0.0647714	-1.73652	0.0593624	0.556623	0.0545376	0.319197	0.0382043	0.061622	0.207663	0.978629	0.0150522	1583.01	0.463667	1.08852	822.293	0.187345	0.376293	-0.10427	2987.59	0.471209	1749.5	0.907372	3515.19	0.172334	0.691313	767.108	0.0728377	0.785725	0.643795	775.779	0.305148	2.09135	244.388	5567.56	0.252377
144	SRR5073852	L2	1.44	4621	0.526069	2.45201	0.211773	0.603065	0.73908	0.968259	0.0148963	-2.62804	0.0172918	0.883915	0.0577723	-1.54603	0.0550844	0.533183	0.0441428	0.273348	0.0291314	0.0614407	0.215123	1.07075	0.0158978	664.515	0.501417	2.34257	363.553	0.0965072	0.450792	0.495124	1220.72	0.571875	832	1.69445	4582.88	0.143507	0.270778	859.576	0.0175575	0.809116	0.609531	982.783	0.22421	1.5924	271.13	7078.92	0.196019
145	SRR5073968	L2	1.1	2587	0.137504	2.48878	0.219118	0.768734	0.746954	0.965301	0.0166205	-3.60301	0.0191044	0.89154	0.0542675	-1.88545	0.0501707	0.54873	0.0455105	0.382768	0.0296779	0.0630782	0.205156	1.25612	0.0153962	720.602	0.571266	2.86923	359.143	0.246292	0.434952	-0.760444	1392.74	0.632212	905.75	2.03387	5043.51	0.149913	0.395727	966.369	0.189702	0.720238	0.624719	1266.87	0.204542	2.13026	315.828	8455.96	0.195178
146	SRR5073872	L2	1.04	3298	0.0565835	2.44119	0.209089	0.662641	0.734624	0.964391	0.0157342	-1.31917	0.0199235	0.893112	0.0528873	-1.69102	0.0493219	0.551935	0.0457783	0.551277	0.0296856	0.0642133	0.200825	0.922679	0.0156867	744.238	0.451852	1.95756	334.854	0.266331	0.395597	-1.09849	1449.89	0.561845	872	1.65749	3592.81	0.139652	0.209395	623.741	0.349497	0.594827	0.753007	928.723	0.245253	0.910157	288.277	6288.26	0.221291
147	SRR5073713	L2	1.58	4295	0.659925	2.6812	0.222837	0.522815	0.851241	0.972212	0.0148778	-4.10134	0.0157544	0.868245	0.0654649	-1.42599	0.0632955	0.543416	0.0484112	0.0742536	0.0311509	0.0614661	0.213643	1.00113	0.0156274	892.596	0.457021	1.74172	451.001	0.376329	0.387246	0.313884	1839.35	0.490657	1165	1.0268	4352.52	0.146583	0.397246	802.432	0.175475	0.965736	0.676273	1050.75	0.226531	3.28192	261.57	7229.61	0.221361
148	SRR5073539	L1	0.7	1314	-0.514573	2.61617	0.226201	0.48056	0.845074	0.964694	0.018916	-3.77906	0.0192667	0.853909	0.0799943	-1.05602	0.0898894	0.554661	0.0476257	0.739774	0.0320208	0.0592466	0.202924	1.31439	0.0135336	1328.89	0.330424	0.75052	547.893	0.340891	0.260233	0.19097	2766.77	0.338942	1205.25	0.514725	4820.32	0.310038	7.56439	887.119	0.532091	0.259878	0.967887	1335.31	0.626784	8.23025	447.986	9042.43	0.481664
149	SRR5073567	L2	1.04	2919	0.0565835	2.35571	0.207986	0.674818	0.693574	0.961351	0.0172409	-1.62355	0.0213264	0.898779	0.0497614	-1.73057	0.0461841	0.557385	0.0423041	0.329799	0.0292005	0.0624867	0.191734	1.40014	0.0138906	920.206	0.422935	1.77727	408.34	0.421354	0.334543	-1.26386	1910.59	0.492782	1102	1.24885	2833.87	0.150915	0.12078	580.028	0.399701	0.678227	0.810443	752.532	0.240283	0.795966	236.555	5039.87	0.230773
150	SRR5073762	L2	0.54	2210	-0.888969	2.94495	0.230958	0.627747	0.954055	0.973873	0.0119741	-1.99987	0.0144131	0.839952	0.0813459	-0.986402	0.0883655	0.543522	0.0389646	0.645307	0.0262964	0.0553092	0.184087	1.19509	0.0118706	908.087	0.554746	1.34731	612.803	0.135063	0.380325	0.166667	1742.49	0.595823	1388.25	1.0214	6026.25	0.284175	0.967434	2071.03	1.27668	-0.121683	0.758568	2616.92	0.448756	1.37106	1316.21	15901.1	0.406479
151	SRR5067245	L2	1.1	3875	0.137504	2.47494	0.216547	0.719992	0.742357	0.967964	0.0142199	-1.20886	0.0179227	0.881049	0.0616118	-1.66938	0.0573081	0.534963	0.0422872	0.369887	0.0257264	0.0584211	0.207794	1.2431	0.0140863	947.189	0.394121	1.33185	461.262	0.17225	0.362251	-0.446206	1780.24	0.445218	1043	0.954697	3104.79	0.133275	0.204214	555.489	0.119789	0.664096	0.585366	705.983	0.220073	1.16485	198.314	4978.72	0.192918
152	SRR5067236	L2	0.52	5128	-0.943416	2.41966	0.221105	0.61363	0.747045	0.964643	0.0168894	-2.67223	0.0191892	0.881269	0.0616071	-1.42892	0.0605923	0.54604	0.0468584	0.315553	0.0308372	0.0600694	0.196929	1.16684	0.0138125	1418.33	0.390798	0.3257	753.2	0.155086	0.299224	-0.274268	2680.42	0.400534	1433.5	0.0914973	5796.27	0.266661	1.43562	1709.38	0.951706	0.0600111	0.827713	2152.47	0.42932	1.36984	1117.33	13199.9	0.384389
153	SRR5073515	L2	0.9	2623	-0.152003	2.34734	0.216844	0.860006	0.659925	0.962308	0.0170706	-2.29327	0.0199215	0.892435	0.0545074	-1.75509	0.0527216	0.550631	0.048276	0.608138	0.0316434	0.0627092	0.20881	0.919152	0.0161816	915.355	0.385168	1.06049	450.12	0.235844	0.378414	-0.682789	1776.27	0.451746	1093.5	0.816765	3457.36	0.145306	0.415966	632.293	0.235039	0.836781	0.66381	862.583	0.254423	1.20975	270.269	5836.18	0.222747
154	SRR5067275	L2	1.64	1181	0.713696	2.26269	0.213561	0.551773	0.690402	0.963417	0.0185161	-2.07016	0.0203014	0.882428	0.0589072	-1.24124	0.0620545	0.532862	0.0584478	0.378744	0.0374295	0.0608262	0.225584	0.901279	0.0173846	1266.1	0.414507	1.26642	606.606	0.152179	0.349358	0.176632	2361.49	0.431223	1185	1.01644	3633.65	0.191214	0.821151	800.353	0.283087	0.512171	0.646998	960.473	0.328116	2.86448	343.523	6324.95	0.277096
155	SRR5067369	L2	0.76	2259	-0.395929	2.29089	0.214512	0.786334	0.686352	0.958851	0.0178886	-1.33134	0.0227856	0.898851	0.0519445	-1.7502	0.0497599	0.555885	0.04274	0.332839	0.0315172	0.0597254	0.180614	1.30558	0.0129281	706.188	0.438573	1.30423	376.341	0.297394	0.374833	-0.966635	1414.28	0.521223	919	1.1674	3276.76	0.169352	0.815565	678.214	0.290402	0.541549	0.778765	826.395	0.266483	3.85786	247.881	5589.38	0.245673
156	SRR5067536	L2	1.08	3527	0.111031	2.44206	0.207603	0.63208	0.719494	0.963813	0.015676	-1.28111	0.0198273	0.893254	0.0548183	-1.72971	0.0513097	0.559019	0.0438243	0.349509	0.0301955	0.0637629	0.200715	0.918582	0.0150892	828.38	0.479929	1.79732	398.464	0.287348	0.41687	-0.550329	1642.44	0.55884	1018	1.45957	3420.03	0.150281	0.222967	656.808	0.300892	0.701374	0.7446	853.593	0.250421	1.13159	276.71	5843.33	0.228671
157	SRR5067640	L2	1.22	3801	0.286881	2.84022	0.23037	0.407946	0.879311	0.972297	0.0177914	-4.66996	0.0149189	0.859755	0.0726245	-1.20116	0.0740652	0.565445	0.0514459	0.224812	0.0357508	0.0661575	0.230348	1.19542	0.0175339	1195.84	0.415786	1.50298	518.066	0.473983	0.415482	-0.13723	2598.42	0.387632	1196	0.718132	4821.83	0.150563	-0.186431	930.305	0.108955	0.743905	0.602925	1132.76	0.210224	0.766007	294.55	7807.21	0.188406
158	SRR5067304	L2	1.2	4630	0.263034	2.3258	0.228374	0.545899	0.75789	0.963216	0.0198579	-2.45124	0.0211122	0.878254	0.0645951	-1.33647	0.0676329	0.537573	0.0528921	0.488534	0.0338724	0.0602497	0.222088	1.16231	0.0157258	1279.09	0.396931	1.08011	612.313	0.150065	0.33474	0.176525	2374.55	0.417066	1240.75	0.813574	3750.94	0.187119	1.08655	886.319	0.343851	0.622729	0.687908	959.387	0.350522	3.4252	369.302	6523.31	0.29519
159	SRR5067573	L1	0.8	1995	-0.321928	3.26287	0.231786	0.51797	1.07189	0.975335	0.0127467	-3.97616	0.013533	0.807119	0.0963156	-0.701106	0.106134	0.555947	0.0420158	-0.0152936	0.0292107	0.0574239	0.193883	1.6652	0.0127704	1658.06	0.320594	0.975753	641.443	0.0654064	0.296594	-0.112922	3057.09	0.305867	1172	0.777225	6441.18	0.264603	3.06418	1848.08	0.973787	0.0943314	0.819549	2552.23	0.419454	2.36862	1187.16	15862.1	0.378476
160	SRR5067497	L4	0.82	1814	-0.286304	2.23059	0.242847	0.739132	0.73794	0.954158	0.0241966	-2.01334	0.0271424	0.903319	0.0539612	-1.80669	0.0490339	0.557959	0.0558586	0.578907	0.0400744	0.0666533	0.194665	0.642929	0.0167848	879.894	0.521269	1.70169	514.592	0.290488	0.422232	-0.300655	1786.31	0.596572	1270.25	1.26475	2979.81	0.206118	1.78118	618.27	0.312802	0.263406	0.937436	666.143	0.439364	8.34819	236.95	4863.21	0.324436
161	SRR5067610	L1	0.74	2740	-0.434403	1.98076	0.229276	0.545949	0.649688	0.943798	0.0330336	-1.75065	0.0340794	0.903316	0.0533795	-1.26417	0.0592257	0.545023	0.0663574	0.590789	0.0446089	0.0627483	0.248613	0.92518	0.0185497	1834.31	0.26022	0.244565	596.511	0.271879	0.313862	-0.169723	3645.22	0.279191	1351	0.194624	2407.89	0.145116	0.222518	467.536	0.418726	0.192803	1.15036	527.645	0.301413	1.87783	193.569	3949.93	0.232127
162	SRR5067361	L4	0.32	762	-1.64386	2.79447	0.237737	0.536116	0.980727	0.967959	0.0160762	-1.67013	0.0170793	0.867088	0.077742	-1.42382	0.0735076	0.577818	0.0409057	0.333421	0.0304002	0.0593412	0.179126	1.32735	0.0126626	1081.95	0.640229	1.385	847.518	-0.00363266	0.298119	0.69689	1932.33	0.620328	1504.5	1.10567	7118.53	0.35519	1.67689	3016.02	1.03291	-0.315508	0.916077	2696.56	0.586773	1.69413	1852.88	16947.5	0.487296
163	SRR5067316	L2	0.98	4234	-0.0291463	2.42881	0.217264	0.773892	0.684075	0.96687	0.0164199	-2.64805	0.0178135	0.887922	0.0554717	-1.35164	0.0556505	0.538547	0.0499388	0.654046	0.0319244	0.0608836	0.206417	0.894354	0.0150181	854.693	0.394314	1.20479	425.372	0.17188	0.371229	-0.461035	1613.53	0.454408	971	0.896809	3091.87	0.158257	0.549836	596.609	0.245596	0.542354	0.86145	698.122	0.311083	2.46939	251.92	5074.46	0.255217
164	SRR5067672	L2	0.82	1888	-0.286304	2.47498	0.229225	0.749746	0.756736	0.967002	0.0170571	-3.10316	0.0184521	0.88585	0.0577228	-1.51367	0.0582881	0.546159	0.0519173	0.175745	0.0352954	0.0630092	0.204641	1.02746	0.0154839	661.782	0.435743	2.09791	318.628	0.108508	0.580536	-0.0306692	1206.74	0.54797	795.25	1.51754	3470.59	0.164898	1.90891	664.198	0.271235	0.71456	0.746611	864.678	0.298155	4.32331	277.335	5877.6	0.250927
165	SRR5065530	L2	0.86	3382	-0.217591	2.53789	0.218996	0.886762	0.731983	0.966795	0.0149071	-1.58284	0.0181511	0.888552	0.0554012	-1.5053	0.0551891	0.550312	0.0447629	0.704026	0.0298001	0.0610608	0.194941	1.72738	0.0135999	562.444	0.449043	1.70071	271.414	0.337552	0.413201	-0.679405	1157.85	0.545627	703.75	1.56934	3323.25	0.17736	0.0485709	758.923	0.406503	0.425834	0.861167	878.804	0.268189	1.76497	286.155	5922.33	0.245354
166	SRR5065382	L2	0.6	3163	-0.736966	2.69121	0.234826	0.576558	0.919265	0.967171	0.0160297	-1.41317	0.019228	0.875656	0.0666852	-1.32184	0.0703356	0.567576	0.0433884	0.605476	0.0305578	0.0614776	0.173031	0.87556	0.0134651	466.482	0.602423	2.65127	215.447	0.198581	0.68443	-0.36398	925.556	0.780325	624	2.22982	4121.18	0.18284	0.26969	992.794	0.437599	0.50048	0.717531	1169.53	0.283089	3.26168	373.997	7565.11	0.259912
167	SRR5074101	L1	0.5	1205	-1	3.13346	0.238228	0.568261	1.00004	0.971983	0.0148059	-2.32245	0.0153042	0.811861	0.100218	-0.89197	0.107777	0.56022	0.0507901	0.488495	0.0357419	0.0584917	0.213576	1.46289	0.0140673	1378.24	0.303297	0.639919	459.105	0.25916	0.260945	0.753786	2841.43	0.283426	951.5	0.460134	5723.1	0.389119	5.0581	1809.63	1.24745	-0.222825	1.02059	2282.24	0.586531	3.7754	1233.28	14828.4	0.48702
168	SRR5074159	L1	0.14	1106	-2.8365	3.21366	0.230386	0.372035	1.10805	0.972366	0.0127463	-1.29229	0.0158916	0.823705	0.0961651	-0.893408	0.104288	0.58054	0.0502501	0.323239	0.0371335	0.0621134	0.217754	1.91126	0.0157835	1673.14	0.357428	0.547045	715.9	0.166791	0.235815	0.439604	3235.89	0.32657	1237.25	0.320168	14036.7	0.356484	0.0977279	6188.65	0.702486	0.414616	0.521168	6171.48	0.4199	0.198783	3062.68	32784.4	0.37533
169	SRR5073687	L2	0.68	1792	-0.556393	2.40831	0.227599	0.67359	0.805435	0.960882	0.0183845	-0.983611	0.0239149	0.888125	0.0604466	-1.61627	0.0601382	0.559525	0.0445078	0.0741789	0.0317441	0.0617966	0.190359	2.08385	0.013239	724.731	0.612803	1.83417	477.253	0.295883	0.344155	-0.875945	1470.97	0.658434	1136.5	1.48207	3936.63	0.306995	1.5271	1209.06	0.659393	0.267351	0.859592	1245.74	0.488417	2.45641	602.289	7961.09	0.432021
170	SRR5067598	L1	0.32	811	-1.64386	3.45238	0.227969	0.483583	1.11452	0.976595	0.0103817	-1.09954	0.012954	0.796335	0.105457	-0.760839	0.110903	0.557516	0.0504062	0.969496	0.0333247	0.0585981	0.219291	2.02377	0.0154381	1387.88	0.380765	0.816588	587.009	0.0609849	0.277479	0.394334	2641.81	0.362673	1092.5	0.611696	13082.4	0.336887	0.830343	5153.77	0.899544	0.458431	0.712613	5591.51	0.409114	0.777073	2894.33	32104.5	0.365329
171	SRR5067679	L2	0.94	3719	-0.0892673	2.88396	0.239046	0.606221	0.973379	0.972181	0.0150859	-2.99318	0.0159922	0.860581	0.0728869	-1.1588	0.075231	0.569254	0.0486679	0.279167	0.0327928	0.0655287	0.202809	1.20971	0.0161532	885.839	0.367178	1.49003	366.398	0.42194	0.391817	-0.273239	1823.13	0.416929	961	0.986127	3317.7	0.134461	0.23078	591.237	0.384341	0.509724	0.705036	834.861	0.245796	0.708949	268.329	5792	0.209973
172	SRR5065255	L2	0.86	5643	-0.217591	2.41206	0.214138	0.763791	0.704584	0.965278	0.0156206	-1.22395	0.019605	0.889183	0.0547465	-1.53465	0.0539888	0.547327	0.0477892	0.74591	0.0310063	0.062424	0.202215	1.01892	0.0151293	717.042	0.42409	1.51568	355.957	0.156814	0.38185	-0.148106	1325.08	0.500737	803.5	1.29771	3305.88	0.143594	0.732275	596.887	0.273393	0.489219	0.776677	768.726	0.267003	3.55025	244.472	5456.51	0.218446
173	H37Rv	L4	2.02	3488	1.01436	2.34124	0.215684	0.607877	0.708432	0.961654	0.0189692	-1.58157	0.0223142	0.899159	0.0498507	-1.60707	0.0491036	0.561508	0.0488471	0.371814	0.0346308	0.0650925	0.212264	1.07663	0.0163797	804.44	0.528152	1.92318	410.619	0.0915064	0.423348	0.0523079	1455.96	0.604685	945.5	1.64417	2750.68	0.14591	0.472624	495.765	0.267436	0.187704	1.01348	564.024	0.274438	0.940718	194.177	4350.73	0.216232
174	SRR5067327	L1	0.06	1625	-4.05889	3.47862	0.266998	0.270688	1.30148	0.976312	0.0221444	-5.32514	0.0136711	0.806904	0.10832	-0.932294	0.110969	0.545474	0.0546283	0.515105	0.0383911	0.0529852	0.234081	2.60902	0.0132843	1616.82	0.34397	0.166665	893.01	-0.0398884	0.352829	0.234284	2851.97	0.311399	1264	0.080963	10159.6	0.276991	0.591119	3575.12	0.676715	0.326082	0.574988	4163.64	0.371936	1.11686	1839	22995.8	0.317883
175	SRR5067306	L2	1.2	5205	0.263034	2.34904	0.208519	0.585542	0.713009	0.963614	0.017555	-2.88245	0.0204116	0.892247	0.0534149	-1.48782	0.0553443	0.544363	0.0465131	0.139652	0.0305258	0.0617103	0.205198	1.623	0.0148545	648.182	0.460741	2.05467	306.075	0.058985	0.41808	0.635977	1153.92	0.544592	668.5	1.79062	2916.43	0.16003	0.180224	543.415	0.189063	0.55708	0.858961	654.625	0.285238	1.88059	221.619	4716.24	0.236653
176	SRR5067559	L4	0.96	3985	-0.0588937	2.30196	0.236296	0.584766	0.766676	0.957347	0.0227095	-1.70886	0.0258415	0.894848	0.0575862	-1.50546	0.0585149	0.558714	0.0545871	0.0983841	0.0377673	0.0651233	0.212218	1.11968	0.0167246	816.049	0.628204	2.2361	459.613	0.168104	0.455397	0.53209	1533.46	0.672809	1102.75	1.70316	3577.04	0.220821	1.26151	1009.72	0.276021	0.326163	0.979518	818.281	0.467245	6.82438	325.187	5897.31	0.351134
177	SRR5067249	L2	0.98	1192	-0.0291463	2.7192	0.224395	0.768471	0.814195	0.969492	0.0145757	-2.24005	0.0161439	0.880798	0.060256	-1.46904	0.059609	0.560405	0.0508987	0.885282	0.032668	0.0628179	0.207194	1.09364	0.0158911	708.509	0.560917	1.81865	402.299	0.177224	0.415455	-0.225033	1359.98	0.605063	950.25	1.37643	3357.62	0.141759	1.42628	547.394	0.292963	0.6744	0.819722	806.995	0.401848	11.3596	260.581	5684	0.326177
178	SRR5067585	L1	0.5	432	-1	3.81678	0.23239	0.946065	0.968467	0.981159	0.0100512	-3.26222	0.0112147	0.75757	0.114841	-0.647964	0.120557	0.533249	0.0419028	0.667722	0.0282786	0.0497931	0.214312	2.66686	0.010598	1136.86	0.438892	1.17009	570.77	-0.14712	0.303492	0.100237	1946.22	0.409914	1000	1.05138	5996.99	0.344576	2.51549	1917	1.27375	-0.0797206	0.96269	2357.87	0.508384	1.88658	1382.28	15452.2	0.440507
179	SRR5065223	L4	0.82	2570	-0.286304	2.19493	0.228438	0.523877	0.767009	0.956105	0.0223105	-1.21161	0.0280703	0.901495	0.0516317	-1.58347	0.0542186	0.544178	0.0544768	0.528968	0.036001	0.0625564	0.204566	0.811223	0.0159231	760.199	0.596269	1.86542	459.109	0.0896723	0.34705	0.37345	1379.91	0.631007	952.75	1.55617	3215.82	0.187446	6.40197	586.753	0.0491185	0.581437	0.764102	645.588	0.414242	17.51	178.582	4852.8	0.294361
180	SRR5067706	L2	0.64	3798	-0.643856	2.77537	0.238583	0.587968	0.875576	0.969444	0.0183703	-4.86787	0.0166657	0.853736	0.078078	-1.18938	0.0812024	0.561265	0.0489241	0.112485	0.0336442	0.0616201	0.205012	1.32023	0.0152392	844.066	0.727471	1.38479	771.042	-0.115763	0.438887	1.86879	1435	0.767199	1491.5	1.23072	7187.93	0.246266	0.451442	2344.21	0.925706	0.18464	0.689873	2878.51	0.369643	0.780962	1399.66	17067.9	0.334122
181	SRR5065461	L2	0.94	2443	-0.0892673	3.09206	0.2314	0.593384	0.957939	0.976631	0.0126767	-3.75857	0.0119682	0.844501	0.0826537	-1.17795	0.0847564	0.557745	0.0524264	0.375107	0.0346178	0.0643627	0.220321	1.24743	0.0165177	747.557	0.403724	1.4558	350.466	0.26753	0.476288	-0.100613	1465.34	0.462154	890.5	0.945448	3449.36	0.152808	0.39941	660.776	0.378337	0.587218	0.648916	903.52	0.27576	1.62654	310.027	6069.84	0.228886
182	SRR5065273	L2	1.2	1900	0.263034	2.30499	0.210193	0.74728	0.675876	0.964025	0.0153905	-1.08087	0.0196042	0.893817	0.0521018	-1.47827	0.0513213	0.536928	0.0444393	0.127633	0.0277712	0.0608529	0.201754	1.10558	0.0145652	741.081	0.47031	1.41142	413.064	0.117174	0.411186	-0.188595	1354.24	0.535804	927.25	1.24506	2769.74	0.146604	-0.281034	543.263	0.2559	0.471783	0.912006	628.804	0.26444	0.898379	213.525	4547.86	0.228634
183	SRR5074069	L1	5.92	1833	2.5656	2.56571	0.257357	0.805285	0.876793	0.971486	0.0142417	-2.31631	0.0157011	0.861542	0.0744107	-1.46938	0.0715638	0.505808	0.0519575	0.407919	0.0310112	0.0553638	0.226905	1.39553	0.0146023	1357.96	0.355586	0.305426	623.176	0.139966	0.356548	0.573101	2549.14	0.376184	1250.25	0.27329	4396.12	0.191645	-0.158674	1138.01	-0.131723	0.854066	0.464034	949.093	0.234908	0.456512	284.768	6495.48	0.21137
184	SRR5074060	L2	5.52	1425	2.46467	2.35885	0.236769	0.589653	0.81479	0.960722	0.0200224	-2.4924	0.0240882	0.907105	0.0473699	-2.0022	0.0441939	0.559659	0.0554035	0.216062	0.0408184	0.064789	0.208228	0.801446	0.0171206	501.469	0.802737	2.91861	261.839	-0.0795643	0.401297	2.18408	865.029	0.863664	526	2.56299	5250.1	0.183768	-0.143438	1243.83	-0.187065	0.808721	0.355565	1192.58	0.20936	0.610675	314.407	7695.23	0.190191
185	SRR5074116	L2	6.64	2471	2.73118	2.38977	0.249706	0.650904	0.851767	0.962926	0.0189753	-1.68406	0.0234382	0.899987	0.04962	-1.5781	0.0495464	0.549009	0.0583255	-0.00744568	0.0416585	0.0651222	0.215074	0.922959	0.0168133	487.945	0.723468	2.81576	267.405	-0.0273425	0.468167	1.90825	872.602	0.822942	570	2.41103	5605.03	0.199264	0.00122697	1505.01	-0.158054	0.544924	0.409218	1254.42	0.235152	0.480244	387.581	8241.62	0.210129
186	SRR5074064	L1	6.4	416	2.67807	2.65389	0.273119	0.742477	0.987266	0.967127	0.0182916	-2.25659	0.0212309	0.863261	0.0795186	-1.32434	0.0877354	0.539042	0.0837546	0.986837	0.0475118	0.0620168	0.332137	2.50887	0.0162432	1226.57	0.357258	0.679449	542.619	0.234217	0.562695	0.713087	2393.68	0.367673	1208.25	0.28238	4872.19	0.200944	0.528113	1262.68	-0.134078	0.660146	0.435257	1083.36	0.261554	0.712938	374.705	7222.53	0.219348
187	SRR5074108	L2	4.48	998	2.1635	2.96062	0.226794	0.70702	0.920632	0.971545	0.0126934	-1.22675	0.0156365	0.888566	0.0584969	-1.98446	0.050368	0.599027	0.0503794	-0.0404764	0.0406105	0.0697713	0.184513	1.17486	0.0153917	529.95	0.779322	2.61503	236.001	0.0172285	0.706061	0.853508	978.424	0.906236	627.5	2.33115	5846.81	0.152342	-0.13917	1150.2	-0.0732572	0.6226	0.355427	1436.04	0.200632	0.188783	389.027	9027.15	0.183469
188	SRR5074095	L2	5.28	3399	2.40054	2.19451	0.211783	0.865751	0.600119	0.951477	0.0223612	-2.87339	0.0256031	0.926474	0.030023	-1.29251	0.0311146	0.582525	0.0444401	-0.300776	0.0344819	0.0674488	0.159294	1.11005	0.0130567	626.218	0.943849	2.83495	295.547	-0.055103	0.981364	0.358034	1172.49	1.06425	839.5	2.33215	6488.96	0.16165	-0.0896844	1366.92	-0.162424	0.578981	0.359848	1563.48	0.196204	0.338659	402.538	9702.27	0.181589
189	SRR5074099	L1	3.04	3492	1.60407	2.29719	0.221584	0.772709	0.693204	0.962559	0.0158382	-1.0162	0.020065	0.899082	0.0456946	-1.60875	0.0456943	0.51324	0.0472654	0.582519	0.029003	0.0638419	0.20637	0.836256	0.0163437	948.861	0.409206	0.690411	511.003	0.353055	0.368585	-0.508659	2003.97	0.45879	1275.75	0.461757	5145.01	0.146649	0.0327825	941.983	-0.121502	0.999204	0.444403	1135.18	0.213316	0.782656	301.741	7623.12	0.178599
190	SRR5074158	L2	3.6	2449	1.848	2.31384	0.22662	0.798086	0.728121	0.95779	0.0180839	-0.783088	0.0239838	0.920593	0.0343954	-1.75353	0.0340939	0.566828	0.0431626	-0.287899	0.031477	0.0652981	0.172392	1.08885	0.0134689	530.876	0.764444	3.03471	291.352	-0.0390486	0.904681	0.330867	998.187	0.931601	798	2.42986	5519.41	0.138026	-0.259025	993.951	-0.144718	0.664816	0.362963	1295.61	0.185956	0.387734	318.962	8234.57	0.169629
191	SRR5074092	L1	7.36	2323	2.87971	2.44754	0.274457	0.984359	0.888991	0.964882	0.0193307	-4.62814	0.0222222	0.881907	0.0649668	-1.38425	0.0670794	0.524673	0.0521428	0.676193	0.0326613	0.0542974	0.22233	2.23694	0.0131597	1240.4	0.405156	0.390913	676.025	0.321134	0.486093	0.674848	2573.84	0.429256	1492	0.303675	3697.59	0.188512	-0.264467	935.608	-0.109255	0.698334	0.465622	830.994	0.250757	0.600332	274.764	5506.09	0.210086
192	SRR5074169	L2	3.76	1476	1.91073	2.37723	0.255496	0.912961	0.814266	0.959008	0.0192943	-0.849458	0.0252765	0.908603	0.0469745	-1.87877	0.0433824	0.560611	0.0511903	-0.862568	0.0355064	0.0645675	0.208882	2.5455	0.0131697	473.278	0.834545	3.57029	176.869	-0.0741544	0.687594	0.568391	826.514	0.965679	441	3.10141	4776.31	0.174313	0.0660163	1132.07	-0.0739426	0.923351	0.409464	1160.11	0.231579	0.908418	339.64	7322.26	0.211553
193	SRR5073783	L2	8.56	1710	3.09761	2.45457	0.281013	0.821368	0.987595	0.961176	0.020223	-1.21487	0.026846	0.901299	0.0535681	-1.75684	0.0520171	0.5598	0.066386	0.366996	0.0455467	0.0684312	0.209961	0.842949	0.0172745	553.39	0.742124	3.02301	282.615	-0.0538129	0.795538	1.49835	1047.03	0.966908	733	2.51446	5155.15	0.223424	-0.101826	1528.46	-0.121671	0.925343	0.466176	1219.82	0.315706	1.54606	440.273	7849.48	0.27529
194	SRR5074189	L2	7.52	3091	2.91073	2.21514	0.255322	0.93752	0.744523	0.958046	0.0217494	-2.68684	0.0245641	0.905965	0.0503647	-2.19924	0.0448436	0.538585	0.0626361	0.370304	0.0439681	0.0632646	0.218385	1.25537	0.0162771	619.287	0.654	2.37652	441.067	-0.0688044	0.709756	1.05231	1123.26	0.789113	1027.75	1.83603	5026.42	0.194383	0.00706219	1233.92	-0.212511	0.709662	0.463186	1102.53	0.288081	1.19782	365.178	7332.22	0.247462
195	SRR5074147	L2	6.8	4338	2.76553	2.01801	0.229802	1.28558	0.507581	0.953627	0.0192889	-1.2402	0.0231397	0.914989	0.041329	-2.24857	0.0363636	0.53441	0.0570208	0.278735	0.0389874	0.0611737	0.201292	0.900888	0.0152225	529.017	0.641801	2.95375	259.239	-0.206601	0.678296	1.28367	906.604	0.828703	574.75	2.55181	5335.11	0.178887	0.378169	1184.27	-0.265686	0.926299	0.388513	1170.25	0.277848	1.64184	355.2	7698.27	0.235533
196	SRR5074118	L1	6.48	4317	2.69599	2.4444	0.272879	0.977386	0.851097	0.967529	0.0168955	-1.68723	0.0194406	0.866096	0.0739595	-1.26281	0.0755932	0.502159	0.0535371	0.598846	0.0324794	0.0518508	0.20306	1.17009	0.0125388	1327.16	0.409821	0.25951	732.98	0.252936	0.359733	0.594853	2649.12	0.428804	1605	0.0295472	4490.85	0.173317	-0.148851	1001.41	-0.127923	0.814512	0.419003	982.601	0.224669	0.59597	269.812	6625.87	0.195872
197	SRR5074078	L2	7.92	3355	2.9855	2.25795	0.259776	1.02854	0.7482	0.95567	0.0205488	-1.00267	0.0270312	0.916615	0.0400117	-1.68671	0.0379676	0.566883	0.0587713	0.02118	0.0427251	0.0643701	0.171393	0.678489	0.0136675	599.545	0.640167	2.82088	336.283	-0.100596	0.821849	0.70765	1107.07	0.845401	878	2.15273	4823.26	0.196231	-0.0878878	1218.71	-0.101135	0.865968	0.435658	1316.72	0.307161	1.21681	452.785	7615.61	0.237375
198	SRR5073683	L2	3.12	5330	1.64155	2.2321	0.228518	1.03613	0.628473	0.959068	0.0172902	-1.50407	0.0213953	0.909813	0.0427815	-2.04757	0.0389844	0.545593	0.0479082	-0.0628437	0.0340963	0.0613509	0.195932	1.34278	0.0146013	499.71	0.67088	4.02918	143.377	-0.286387	0.736135	1.09128	819.384	0.871736	320	3.41282	6061.99	0.158919	0.0523792	1227.19	-0.206595	0.754334	0.357885	1392.45	0.195539	0.589505	351.795	8898.1	0.180935
199	SRR5073829	L2	3.04	2704	1.60407	2.93343	0.236223	0.681289	0.944907	0.974137	0.0127994	-2.36494	0.01427	0.882408	0.0553983	-1.57862	0.0518695	0.554289	0.0463835	-0.776611	0.030897	0.0630281	0.20855	1.69735	0.0148627	578.324	0.635511	2.92972	325.968	0.156247	1.026	-0.0647408	1152.4	0.769479	1016	1.96561	5485.66	0.142025	-0.113648	1018.78	-0.0626221	1.04844	0.410773	1300	0.182104	0.564141	309.688	8487.11	0.171167
200	SRR5073500	L2	3.44	4095	1.78241	2.43826	0.243051	0.827251	0.8132	0.966294	0.0159325	-1.98232	0.0199403	0.897489	0.0508492	-1.8125	0.0479983	0.539284	0.0490939	0.074642	0.0345444	0.0607504	0.195816	0.729668	0.0144812	529.324	0.669984	2.78073	256.271	-0.126336	0.775039	1.02098	944.106	0.86001	656	2.30812	4992.66	0.157934	-0.0368769	1017.25	-0.175214	0.70264	0.383527	1103.95	0.199496	0.546652	283.099	7316.81	0.177249
201	SRR5073544	L1	6.4	1501	2.67807	2.65551	0.271159	0.978234	0.962062	0.970979	0.0145994	-1.78006	0.0172991	0.872142	0.0699011	-1.60494	0.07103	0.521696	0.0561197	0.585961	0.033338	0.056648	0.237911	1.26588	0.0159713	1270.76	0.402254	0.358085	639.846	0.326334	0.50349	0.497982	2632.6	0.430505	1583	0.0811179	3807.36	0.173881	-0.139744	903.926	-0.103725	0.800773	0.494511	847.797	0.245879	0.990042	252.884	5725.22	0.21445
202	SRR5073981	L4	4.56	5100	2.18903	2.11858	0.223054	0.868145	0.60665	0.951976	0.0229828	-1.22999	0.0278271	0.924924	0.0329416	-1.80444	0.0301439	0.557689	0.0432081	-0.393171	0.0302952	0.0683404	0.191159	1.06233	0.015277	623.876	0.799812	2.54511	228.782	-0.172439	0.57081	0.881202	1050.41	0.95086	493.25	2.31679	4385.07	0.1559	-0.265263	915.316	-0.325794	0.787351	0.400787	876.188	0.181893	0.352405	205.286	6108.47	0.167259
203	SRR5073859	L2	6.8	2008	2.76553	2.59526	0.261006	1.00541	0.845814	0.965161	0.0182957	-5.88332	0.0194752	0.900223	0.0514756	-1.59404	0.0479053	0.572916	0.0586503	-0.0397359	0.0414982	0.0644767	0.203606	2.2137	0.0145721	578.302	0.755068	2.91597	268.801	-0.0857215	0.781507	0.839043	1065.42	0.940916	701.25	2.38259	4295.86	0.196674	-0.0871324	1091.45	0.000653483	0.798271	0.427911	1108.74	0.268968	1.95406	324.283	6834.42	0.239399
204	SRR5073624	L4	6.64	1772	2.73118	2.40348	0.273246	0.969102	0.845897	0.958427	0.0220778	-0.92777	0.0289878	0.912026	0.0475448	-2.09297	0.0407155	0.571572	0.0499169	-0.278463	0.0367399	0.0659759	0.195674	1.63689	0.0145997	932.919	0.69698	1.40456	821.826	0.0810193	0.458619	-0.146681	1762.93	0.755215	1920	1.10244	3746.53	0.166659	-0.108339	822.248	-0.194982	1.16081	0.476255	810.332	0.248146	6.2734	218.072	5495.08	0.211561
205	SRRNNNNN	L1	3.44	7271	1.78241	2.46794	0.214092	0.711335	0.737168	0.968938	0.0130638	-1.06448	0.0166283	0.875415	0.0605432	-1.47226	0.0598256	0.509859	0.0414767	0.377876	0.0254346	0.0577041	0.194369	1.03611	0.0141438	1506.42	0.326283	0.294327	673.601	0.350538	0.330626	0.902135	3104.89	0.323208	1338.5	0.157374	3726.91	0.160141	-0.321088	772.491	-0.0180824	0.748287	0.589414	802.42	0.219472	0.573227	229.4	5694.07	0.196511
206	SRR5073894	L4	2.96	4857	1.5656	1.76052	0.249222	1.22187	0.519263	0.927032	0.0315459	-0.497272	0.0392878	0.935818	0.0325366	-2.65476	0.0268641	0.558533	0.0512108	0.0842836	0.0374264	0.0680222	0.194677	0.698457	0.0162139	540.513	0.813934	3.01995	184.286	-0.179881	0.704039	0.583247	942.268	1.0358	404	2.69694	4564.46	0.186784	-0.0214391	1190.68	-0.106988	0.832811	0.499179	1062.13	0.281149	0.606115	403.695	6877.39	0.230948
207	SRR5073765	L4	2.8	2133	1.48543	2.81368	0.254531	0.723059	1.00091	0.969764	0.01684	-1.98159	0.018364	0.882644	0.0627928	-1.47757	0.0634757	0.552202	0.069967	1.27968	0.0399675	0.0698093	0.290282	0.787496	0.0304948	830.684	0.673897	1.52195	665.498	0.35115	0.725945	-0.0444632	1779.21	0.73949	1932	1.04321	4459.81	0.163486	-0.421116	954.957	0.124552	1.03448	0.611868	1128.78	0.242418	0.843472	317.242	7304.69	0.206263
208	SRR5073742	L2	3.36	3238	1.74846	2.0901	0.227219	0.961856	0.62669	0.947356	0.0225009	-0.664095	0.0298452	0.927042	0.0363091	-2.5708	0.0293551	0.57627	0.0433592	-0.0515004	0.0331654	0.0641032	0.169251	0.595467	0.0132002	706.849	0.912698	2.34995	397.906	-0.0529408	0.804006	0.104622	1297.37	1.02821	1027.25	2.07148	4717.45	0.146809	0.0808091	922.028	-0.214232	0.819252	0.352942	1086.93	0.204407	0.609614	287.579	6897.73	0.185735
209	SRR5073975	L2	3.6	2397	1.848	2.5769	0.261988	0.910415	0.921906	0.966504	0.0162946	-1.27814	0.0212793	0.897117	0.0533953	-1.71414	0.0516233	0.554409	0.052757	0.0486534	0.0402296	0.0596386	0.17974	1.62254	0.0131633	478.75	0.720087	3.20031	211.423	-0.107949	0.654867	0.629397	853.35	0.888407	551	2.55109	5147.6	0.143179	-0.058346	998.356	-0.10429	0.868051	0.381162	1263.37	0.212148	0.497801	362.36	7871.18	0.193305
210	SRR5073993	L2	7.52	3467	2.91073	2.38863	0.259698	0.613582	0.885994	0.956763	0.0237242	-1.81935	0.0287187	0.911476	0.0460844	-1.6774	0.0452968	0.598473	0.0655974	0.0159596	0.0531733	0.067059	0.185073	1.70379	0.0144748	1178.28	0.626662	1.66498	713.83	0.379191	0.635892	-0.0124772	2450.57	0.607373	1889.25	0.926115	4536.25	0.190293	0.46244	1054.76	-0.0765672	0.687168	0.513162	1103.77	0.319131	1.1187	421.318	7087.08	0.263552
211	SRR5073852	L2	4.4	1858	2.1375	2.36649	0.242923	0.877664	0.768017	0.96152	0.0168221	-0.770521	0.022552	0.908722	0.0443324	-1.80532	0.0396198	0.547988	0.04423	0.484384	0.0307637	0.0619524	0.184273	1.45491	0.0136084	420.659	0.550404	3.07151	145.908	-0.125917	0.757862	0.528134	737.659	0.782735	384.5	2.54651	4387.06	0.149516	-0.118449	847.056	-0.166711	0.688153	0.363661	1026.8	0.204929	0.615053	272.746	6554.43	0.190103
212	SRR5073684	L1	6	4139	2.58496	2.18372	0.225726	0.806573	0.672981	0.95714	0.0207591	-1.4195	0.0244117	0.899204	0.0495074	-1.21681	0.0545211	0.531177	0.0550152	0.649175	0.0365065	0.0569501	0.205704	1.52772	0.0136018	1433.1	0.427262	0.368075	880.632	0.458047	0.415642	0.482974	3057.01	0.428575	1840	0.189023	3869.73	0.166539	-0.274078	835.602	-0.0788391	0.700576	0.523954	842.764	0.229077	0.452119	255.652	5803.57	0.200773
213	SRR5073968	L2	3.68	2925	1.87971	2.40562	0.234385	0.906068	0.746557	0.962124	0.0167466	-0.843224	0.0222364	0.908322	0.0443817	-2.36394	0.0394271	0.554354	0.047496	0.283582	0.0346691	0.0635701	0.183174	1.15402	0.0135339	677.091	0.776539	2.5105	393.006	0.0616947	0.854606	-0.0256445	1292.19	0.899996	1123	1.9826	4614.23	0.149048	-0.195036	895.379	-0.0747161	0.925881	0.399639	1124.37	0.188902	0.467021	277.873	7081.96	0.183886
214	SRR5073872	L2	3.36	2185	1.74846	2.40665	0.236446	0.807974	0.796745	0.961293	0.0166488	-0.637692	0.0235028	0.910653	0.0432222	-2.56358	0.0362901	0.563535	0.0418745	0.145475	0.0302407	0.0637053	0.170459	0.86294	0.0132884	738.412	0.908377	2.37076	378.097	0.120656	0.962684	-0.0215751	1454.69	1.01916	1131.5	1.9812	4418.39	0.152909	-0.156238	881.674	-0.0129777	1.01045	0.464103	1116.56	0.196596	0.479109	289.136	6970.98	0.19907
215	SRR5073713	L2	4.48	9014	2.1635	2.47006	0.230324	0.82538	0.752037	0.964567	0.0165972	-2.07792	0.0199258	0.901579	0.0479823	-1.77459	0.045392	0.568351	0.043789	0.009433	0.0320527	0.0632754	0.178519	0.977621	0.0137283	928.902	0.544784	1.56224	632.293	0.406934	0.585921	-0.829662	2003.32	0.607711	1853	0.821375	4894.68	0.141384	0.0425372	881.435	-0.0758961	0.636173	0.408622	1161.87	0.192864	0.466236	290.509	7466.03	0.176068
216	SRR5073539	L1	2.88	15014	1.52607	1.55152	0.204311	0.760801	0.445877	0.917224	0.0397905	-1.13435	0.046117	0.930526	0.0365899	-1.72213	0.0365536	0.520378	0.0588727	0.565812	0.0389671	0.0631302	0.224181	0.750612	0.0181952	1577.52	0.431727	0.380125	914.328	0.31919	0.223445	-1.27024	3126.08	0.444107	1909	0.151	3813.5	0.164595	-0.266595	822.074	-0.222687	0.801103	0.379965	815.65	0.220909	0.254936	241.058	5418.26	0.179991
217	SRR5073567	L2	3.92	3566	1.97085	2.26627	0.229883	0.853034	0.718764	0.955092	0.0199409	-1.31998	0.0265374	0.91949	0.0388657	-2.08888	0.0340016	0.574732	0.0453277	-0.154147	0.0330554	0.0654498	0.172469	0.953562	0.013741	690.515	0.768506	2.52443	400.243	0.0453188	1.06803	0.0402411	1352.97	0.928206	1230.5	1.95145	3914.95	0.148419	-0.00152127	747.971	-0.075214	1.08854	0.401274	954.51	0.201817	0.575617	248.774	6001.54	0.185646
218	SRR5073762	L2	0.72	1482	-0.473931	2.51385	0.233588	0.85829	0.762273	0.962807	0.0171353	-1.54704	0.0196718	0.893011	0.0520529	-1.28824	0.0529988	0.577556	0.0527396	-0.00188403	0.0386834	0.0598868	0.176247	1.16116	0.0123197	548.595	0.637901	2.53014	267.662	0.0734216	1.03138	0.408779	1103.11	0.87628	933.25	1.90298	3349.36	0.168923	-0.131534	745.924	0.00769452	0.951638	0.496916	790.454	0.223909	0.74255	229.191	5212.41	0.214106
219	SRR5067245	L2	3.6	3987	1.848	2.40029	0.232696	0.646339	0.828286	0.962519	0.0175465	-1.46659	0.0239436	0.911721	0.0393949	-1.54619	0.0369603	0.556559	0.0380469	-0.229447	0.0279072	0.0617195	0.165709	1.27331	0.0121654	714.536	0.870661	2.64042	348.428	0.197331	0.628804	-0.223394	1358.46	0.924931	981	2.19442	3685.24	0.175336	-0.06511	868.377	-0.101173	0.837115	0.426477	881.107	0.22485	3.65424	237.81	5584.2	0.216934
220	SRR5067236	L2	1.36	3107	0.443607	2.40783	0.237187	0.784442	0.80674	0.958487	0.0205961	-1.57188	0.0253204	0.90709	0.0474519	-1.5694	0.0479672	0.576432	0.07132	-0.0315303	0.0634223	0.0675723	0.209864	0.654179	0.0181027	647.812	0.626725	2.07979	437.083	0.159583	0.883377	0.203104	1306.52	0.758548	1279	1.43237	4217.28	0.171406	0.105923	943.56	0.0519604	0.733601	0.464019	1137.71	0.268817	0.692567	403.049	6902.97	0.238788
221	SRR5073515	L2	4	2697	2	2.29827	0.231281	0.799891	0.744233	0.95782	0.0191108	-0.903108	0.0255675	0.914317	0.0416116	-1.95596	0.0385546	0.563796	0.0449725	-0.0103461	0.0336697	0.0649244	0.17926	0.833301	0.0145004	619.484	0.728297	2.54521	345.24	-0.00220684	0.706389	0.455202	1135.21	0.867215	881	2.05836	3720.04	0.151701	-0.0325975	732.157	-0.124791	0.879765	0.389282	879.468	0.215998	0.753888	233.359	5587.66	0.187875
222	SRR5067275	L2	7.68	2195	2.94111	2.21499	0.26145	1.08245	0.724001	0.954954	0.0194117	-0.541526	0.0255831	0.91252	0.0453123	-2.02698	0.0394975	0.554158	0.0622962	0.434522	0.0424887	0.0646727	0.175639	1.59298	0.0128219	653.964	0.726819	2.68718	334.2	-0.0389538	0.644158	0.507566	1176.02	0.886138	833.5	2.26568	3195.31	0.226476	0.614407	863.985	-0.0301777	1.0194	0.568418	807.173	0.427206	2.86318	336.372	5101.09	0.374186
223	SRR5067369	L2	3.84	2188	1.94111	2.16487	0.229034	1.03957	0.604398	0.953471	0.0197668	-1.86827	0.0252194	0.917321	0.0364978	-1.61986	0.0332953	0.553521	0.0508431	0.448035	0.0345808	0.0636371	0.177743	1.11817	0.0142049	508.667	0.65129	2.69686	202.589	-0.099583	0.706453	0.227044	899.419	0.846308	508.5	2.33108	3609.36	0.163722	0.0838997	740.779	-0.136284	0.756631	0.391408	887.653	0.214025	0.849318	240.82	5462.88	0.202871
224	SRR5067536	L2	3.6	2126	1.848	2.25587	0.22121	0.830403	0.695244	0.953591	0.0192966	-0.628234	0.0260322	0.922359	0.0371411	-2.71975	0.0316167	0.582406	0.0418025	-0.23405	0.031847	0.0661634	0.156043	1.31024	0.0126929	679.761	0.871671	2.53374	381.414	0.0948518	0.879334	-0.0409374	1333.25	0.988107	1122.25	2.03717	3510.52	0.153559	-0.00308816	701.618	-0.092182	0.99498	0.396938	872.903	0.215561	4.70235	210.272	5380.53	0.201792
225	SRR5067640	L2	3.68	7706	1.87971	2.66719	0.221856	0.649808	0.808441	0.967288	0.0167727	-3.91799	0.0174337	0.897798	0.0479675	-1.69323	0.047406	0.582869	0.0464335	-0.58046	0.0340291	0.0706654	0.191622	1.15318	0.015868	1072.12	0.518925	1.41871	649.422	0.61582	0.563661	-0.984788	2488.58	0.54279	1868.75	0.574663	4409.69	0.13667	-5.95112e-05	770.317	-0.029577	0.719765	0.445934	1043.81	0.203406	5.68444	247.803	6837.67	0.185967
226	SRR5067304	L2	7.04	5910	2.81558	2.10737	0.250995	1.13808	0.654214	0.95342	0.0202034	-0.890996	0.0263054	0.912237	0.0491754	-2.74468	0.0379913	0.548214	0.0576413	0.182612	0.0398853	0.064418	0.189116	1.2504	0.0146132	964.722	0.601578	1.79925	680.349	0.137999	0.543451	-0.0807884	1863.69	0.672629	1692	1.20123	3623.48	0.199909	0.263942	902.916	-0.152228	0.904674	0.517214	831.867	0.356623	1.56776	328.332	5475.13	0.30302
227	SRR5067573	L1	6	1197	2.58496	2.8259	0.25743	0.751776	1.03157	0.971309	0.0169019	-5.00596	0.0160382	0.853516	0.0821588	-1.2705	0.0855498	0.543047	0.0547865	0.284186	0.034666	0.0550207	0.215953	1.49738	0.0137922	1505.93	0.319601	0.344539	649.716	0.354172	0.429175	0.703748	3081.42	0.296165	1166.5	0.0150539	2850.28	0.171066	-0.727719	580.297	0.0395491	0.648826	0.533469	692.206	0.217407	0.172413	200.6	4490.5	0.186587
228	SRR5067497	L4	4.72	2317	2.23879	2.05153	0.25467	1.01453	0.70086	0.943474	0.0283433	-0.888994	0.0355607	0.92933	0.0327236	-1.9627	0.03083	0.564563	0.0565828	0.591024	0.0406322	0.0703505	0.224249	1.11693	0.0194105	787.628	0.856637	1.75152	719.75	0.198675	0.69957	0.242202	1643.7	0.971712	1976	1.45833	3044.68	0.183165	-0.0318405	730.491	-0.179017	0.883808	0.442131	693.355	0.233568	1.91507	189.927	4515.71	0.216758
229	SRR5067610	L1	2.88	3367	1.52607	1.56288	0.200365	0.689365	0.432475	0.909844	0.0445561	-1.19342	0.049296	0.930002	0.0352901	-1.18953	0.0394962	0.530373	0.0636355	0.463402	0.0445884	0.063366	0.24383	0.71509	0.0196008	1088.48	0.589341	0.946136	892.611	0.248299	0.291213	-0.631366	2137.03	0.621078	1928.75	0.777904	2802.83	0.180198	-0.214875	659.638	-0.2456	0.938614	0.372758	605.004	0.238651	3.14249	183.188	3972.79	0.199112
230	SRR5067361	L4	2.4	2460	1.26303	1.62549	0.221152	1.26072	0.398863	0.913105	0.036295	-0.582742	0.0413788	0.945303	0.0236339	-2.02522	0.0226971	0.560858	0.0458334	0.266248	0.0332359	0.0671015	0.212987	0.580587	0.0173322	519.254	0.783739	2.60295	227.772	0.01293	0.62281	0.269571	955.393	0.974943	538.5	2.42054	2904.45	0.178121	-0.279931	688.812	-0.18136	1.17932	0.490149	628.743	0.229723	0.989968	175.129	4217.79	0.21123
231	SRR5067316	L2	5.76	3298	2.52607	2.46784	0.275562	0.861264	0.951347	0.9637	0.0189731	-2.28001	0.0241001	0.896801	0.0557682	-1.71207	0.05326	0.55052	0.0556244	0.0172797	0.0388769	0.0613186	0.200403	1.41679	0.0144692	774.433	0.739982	2.24017	496.454	0.0495793	0.859763	0.609987	1495.08	0.88826	1337.5	1.75614	3633.51	0.166723	-0.0794207	752.327	-0.144625	0.775984	0.501386	805.281	0.253734	1.19449	241.334	5415.46	0.215773
232	SRR5067672	L2	3.36	2401	1.74846	2.16653	0.227513	0.95764	0.643965	0.952827	0.0201794	-0.731666	0.0268391	0.917785	0.044581	-2.94943	0.0346502	0.564952	0.0484784	-0.240544	0.0358704	0.0614459	0.182444	1.46008	0.013486	757.791	0.974931	2.23796	380.34	0.00341202	0.808216	0.3271	1386.72	1.07904	1016	1.99836	3902.91	0.169053	-0.0663989	870.682	-0.121407	1.0612	0.413714	934.949	0.227063	0.682693	257.86	5908.77	0.211976
233	SRR5067327	L1	5.52	6348	2.46467	2.34683	0.226789	0.770017	0.737887	0.966439	0.0149798	-1.77318	0.0190657	0.886284	0.0557661	-1.41413	0.0564283	0.508264	0.0449757	0.55867	0.0273877	0.055249	0.212911	1.04691	0.0137459	1596.31	0.384463	0.095686	869.916	0.261979	0.289128	0.346813	3112.47	0.379886	1641.5	-0.103346	2977.95	0.175037	-0.105775	649.204	-0.122444	0.850814	0.455581	654.587	0.275296	26.8139	168.927	4408.78	0.235565
234	SRR5067306	L2	4.64	4767	2.21412	2.24206	0.236665	0.893183	0.707542	0.957824	0.0187781	-1.10013	0.0238597	0.90907	0.0451583	-1.75259	0.0413916	0.549686	0.051085	0.128325	0.0360585	0.0624555	0.192179	1.06677	0.0147061	635.235	0.651051	2.56335	331.993	-0.143708	1.0201	0.477543	1143.05	0.842249	936	1.98382	3727.12	0.166073	0.893994	780.739	-0.178919	0.835364	0.42552	852.505	0.230262	6.01999	218.393	5563.29	0.206616
235	SRR5067559	L4	4.24	5816	2.08406	1.9875	0.245741	1.05766	0.594528	0.945678	0.0268587	-1.25091	0.0317281	0.926656	0.0347629	-2.3112	0.029831	0.550426	0.0572187	0.372005	0.039914	0.0684974	0.206288	0.665224	0.0183512	1149.38	0.561791	0.613171	1084	0.115548	0.584955	-0.428134	2228.51	0.637058	2526	0.477839	3404.79	0.148334	0.0923232	666.29	-0.204086	0.707671	0.456073	726.511	0.206555	0.664213	181.953	4944.88	0.185627
236	SRR5067342	L1	4.88	8239	2.28688	2.42755	0.235235	0.76916	0.768643	0.967646	0.015865	-1.78293	0.0181993	0.870298	0.0665309	-1.3701	0.0688843	0.51003	0.0518841	0.782421	0.0311562	0.0562428	0.247817	1.39427	0.0159707	1970.79	0.24538	0.41461	624.984	0.282465	0.312918	1.04328	3848.61	0.232131	1153	0.233115	2808.12	0.139272	-0.0686368	506.231	-0.124633	0.731857	0.49514	580.562	0.195394	0.573611	146.015	4148.1	0.169332
237	SRR5067249	L2	3.12	1291	1.64155	2.93168	0.252524	0.580503	1.13543	0.971951	0.0136354	-1.08681	0.0174526	0.887644	0.063328	-2.18372	0.0535457	0.574893	0.0459745	-0.656201	0.0327396	0.0630123	0.195577	1.80996	0.0140943	1080.67	0.757559	1.39948	886.182	0.48207	0.616078	-0.748933	2294.56	0.75143	2370	1.06575	3238.74	0.154147	-0.166939	641.719	0.0753295	0.741585	0.519735	805.759	0.214861	0.557747	220.213	5235.89	0.207855
238	SRR5067585	L1	6.24	2683	2.64155	2.64251	0.252298	0.773464	0.893981	0.970039	0.0201191	-11.5658	0.0177048	0.867252	0.0736075	-1.32907	0.0751894	0.526869	0.0607091	0.882193	0.0372467	0.0545872	0.209397	1.35027	0.0136709	1451.87	0.406677	0.142094	784.795	0.268453	0.368269	1.26726	2876.44	0.427342	1400.5	0.56604	2627.21	0.202277	-0.306195	720.3	-0.00558522	0.650443	0.477516	645.54	0.260221	0.409907	211.036	4099.47	0.224702
239	SRR5065223	L4	3.36	2271	1.74846	2.78352	0.224907	0.409486	0.935432	0.970268	0.0146322	-1.71036	0.0170058	0.882642	0.055444	-1.61633	0.0508461	0.539881	0.0535937	0.537296	0.0329484	0.0762252	0.225502	1.03412	0.0204218	646.734	0.792613	2.69678	333.932	0.234541	0.89278	-0.0466852	1301.45	0.893394	1035.5	2.10356	3300.57	0.147476	-0.248612	648.606	0.0662674	0.566722	0.551412	781.559	0.210751	0.490139	211.764	5205.66	0.184884
240	SRR5067706	L2	5.12	8217	2.35614	2.10723	0.314258	0.852533	0.921494	0.939616	0.0384044	-1.16048	0.0496898	0.922595	0.0485942	-2.65834	0.0392906	0.57996	0.0588607	-0.0159692	0.0455664	0.0714972	0.202231	0.669099	0.0185997	1433.85	0.76961	1.07395	1503.76	0.153123	0.865015	-0.158215	2774.7	0.79219	3547	0.758915	3688.76	0.184808	1.22656	880.074	-0.246198	0.830093	0.398264	824.215	0.319048	18.3178	282.209	5408.25	0.249256
241	SRR5065461	L2	2.32	4945	1.21412	2.98098	0.253725	0.767767	0.994858	0.975599	0.0136452	-5.35687	0.013847	0.868434	0.0662029	-1.37823	0.0650482	0.552727	0.0535663	-0.0804345	0.0356654	0.0640298	0.230541	1.39898	0.0165868	747.955	0.56227	1.95681	458.022	0.191325	1.13172	-0.0159034	1503.54	0.700936	1465	1.23029	3389.34	0.182447	1.50672	784.015	0.0263097	0.98839	0.575784	760.803	0.285044	5.92997	241.071	5259.29	0.234653
242	SRR5065273	L2	3.84	4064	1.94111	2.10698	0.227134	0.86888	0.647312	0.951537	0.0206838	-0.796391	0.0279333	0.922098	0.0361312	-2.30791	0.0325514	0.553961	0.0432611	-0.290171	0.0310801	0.0641219	0.181472	1.08222	0.0136174	568.043	0.688466	2.80963	272.258	-0.0289928	0.856389	0.301935	1020.72	0.884827	703.5	2.29824	2960.98	0.171002	-0.122703	661.961	-0.143126	0.854201	0.425239	675.041	0.217452	0.372633	194.499	4402.95	0.202732
243	SRR5065530	L2	2.8	2395	1.48543	2.43591	0.227446	0.67957	0.785598	0.962796	0.0171783	-1.21729	0.0211798	0.905977	0.0431188	-1.90333	0.0423998	0.564694	0.0475743	-0.468257	0.0334293	0.0637142	0.202572	1.52935	0.0145404	755.942	0.734051	2.47118	380.27	0.038508	1.05918	0.26896	1424.04	0.891053	1154	1.92026	3031.15	0.158987	-0.0637833	649.694	-0.0565901	0.891172	0.522579	719.269	0.205803	0.591636	192.104	4704.79	0.196498
244	SRR5065382	L2	1.52	2784	0.604071	2.47524	0.249151	1.03108	0.766813	0.964574	0.0171251	-1.04141	0.0212102	0.894654	0.0545974	-1.69077	0.0539603	0.554203	0.0571852	0.390356	0.038589	0.0597592	0.227624	1.34536	0.0164842	883.79	0.799188	1.68941	641.02	0.0765243	0.969551	0.38376	1709.06	0.896474	1874.5	1.33321	2609	0.200835	0.47148	659.378	-0.0860063	1.04973	0.576409	579.055	0.274138	0.81685	207.084	3935.08	0.232479
245	SRR5074101	L1	2.32	6217	1.21412	1.57542	0.214291	0.861027	0.457328	0.912853	0.0435119	-1.17587	0.0491212	0.932875	0.0380595	-1.93408	0.0356047	0.538887	0.0580181	0.263832	0.0412262	0.0598399	0.236354	0.813283	0.0175155	1837.3	0.426694	0.301809	1037.62	0.312296	0.254268	-1.00561	3574.64	0.425313	2064	0.0452569	2704.23	0.149226	-0.216157	527.462	-0.272389	1.20108	0.371165	572.907	0.204287	0.364843	152.663	3823.62	0.168609
246	SRR5074159	L1	3.04	4438	1.60407	1.6367	0.265154	1.04571	0.566773	0.920936	0.046202	-1.1135	0.0549824	0.925539	0.0428517	-1.62964	0.0441344	0.523217	0.0588166	0.416033	0.0390596	0.057881	0.233836	0.832688	0.0168243	1578.53	0.520116	0.694523	1107.1	0.171838	0.310675	-0.530927	2933.46	0.53458	2193	0.480936	2753.79	0.164755	-0.124544	587.267	-0.295901	1.05972	0.412881	555.814	0.208714	0.536544	149.745	3859.6	0.180603
247	SRR5073687	L2	4.8	4151	2.26303	2.20242	0.257158	0.894026	0.774596	0.954191	0.0219904	-1.22793	0.028678	0.913527	0.0435395	-1.94426	0.0401675	0.563499	0.0615186	0.470728	0.0429517	0.0645493	0.199415	1.11043	0.0157057	910.516	0.689058	1.81441	683.146	0.124827	0.750753	0.266186	1778.9	0.802603	1797	1.38768	3143.78	0.19792	0.256226	764.014	-0.161765	0.867143	0.515468	742.432	0.349752	1.95003	259.63	4771.35	0.282983
248	SRR5067598	L1	2.4	2610	1.26303	1.65057	0.212349	0.584629	0.499844	0.915984	0.0442367	-1.33	0.0493101	0.927692	0.0406995	-1.51812	0.0408111	0.544171	0.0647236	0.372077	0.0457144	0.062559	0.228621	0.688014	0.0181315	1433.28	0.593563	0.830311	1141.28	0.279187	0.298329	-0.588131	2799.21	0.592243	2367.5	0.624007	2552.08	0.169578	-0.306932	573.638	-0.218853	1.05568	0.399794	572.199	0.216565	0.373991	167.206	3681.69	0.183475
249	SRR5067679	L2	3.04	3569	1.60407	2.74851	0.247037	0.695988	0.903103	0.968684	0.0176833	-3.0097	0.0178876	0.892075	0.0528959	-1.55858	0.0529788	0.583371	0.0504431	-0.502436	0.0352996	0.0687015	0.20977	1.45294	0.0173188	826.308	0.631801	1.98855	517.942	0.234893	1.05652	-0.0529215	1663.33	0.73265	1614	1.29558	3867.11	0.150359	0.0107807	759.433	-0.0622417	0.564137	0.493924	884.871	0.206777	0.517791	236.261	5937.11	0.182312
250	SRR5065255	L2	2.88	3471	1.52607	2.13587	0.206976	0.972161	0.546927	0.959289	0.0178082	-1.94006	0.0198479	0.914599	0.0356202	-1.57163	0.0364824	0.548365	0.04962	-0.0274948	0.0353604	0.0629808	0.19997	0.845832	0.0154995	889.949	0.64048	1.87226	588.619	0.0443143	0.843779	-0.00348729	1636.4	0.74024	1523.25	1.44261	3677.08	0.139272	0.151065	662.648	-0.26193	1.08836	0.45028	751.194	0.204532	0.697055	195.462	5250.67	0.172867
251	H37Rv	L4	4.56	4817	2.18903	2.03059	0.277795	1.06355	0.723627	0.944463	0.0287406	-0.933689	0.0369597	0.925277	0.0381647	-2.36697	0.031932	0.566518	0.0558028	-0.0294416	0.0422659	0.0692533	0.183599	0.620657	0.0161915	716.147	0.634151	2.52738	400.298	-0.012912	0.850616	0.200741	1295.03	0.775412	1045	1.93312	3374.42	0.144125	-0.00678717	651.458	-0.264687	0.862486	0.558076	666.542	0.231505	0.707121	202.718	4839.21	0.200806
252	SRR5073515	L2	0.2	349	-2.32193	3.25782	0.238047	0.436904	1.16651	0.97523	0.0119454	-2.03222	0.0141279	0.839802	0.0878638	-1.34254	0.0891258	0.568064	0.0402236	0.219427	0.0275744	0.0577355	0.184739	1.90691	0.0127542	1511.52	0.423296	0.00254416	1132.66	-0.299777	0.294916	0.662193	2378.99	0.393063	1465	-0.0937658	22909.5	0.209609	-0.360904	6259.76	0.431529	0.41519	0.537621	8006.88	0.278557	0.0354305	3069.72	45606.4	0.232433
253	SRR5067275	L2	0.24	678	-2.05889	3.04424	0.235395	0.508848	1.04621	0.972666	0.0132004	-1.63528	0.0150969	0.834602	0.0945363	-1.15984	0.0943433	0.56112	0.0397041	0.246273	0.0252335	0.0562059	0.183194	1.52269	0.0117102	2814.54	0.258892	-0.94978	762.462	-0.0717509	0.224812	0.561025	4721.61	0.245904	1318.25	-0.71049	23972.5	0.216665	-0.272383	6677.28	0.318366	0.765805	0.318774	8939.87	0.257913	-0.259662	3116.22	46912.7	0.219978
254	SRR5067640	L2	0.4	340	-1.32193	3.80979	0.216266	0.449921	1.25876	0.977658	0.0124325	-2.55331	0.0137335	0.783592	0.110623	-0.698233	0.121912	0.58248	0.0387739	0.34981	0.0319826	0.0588237	0.232299	4.48318	0.0120004	1248.14	0.538796	0.874486	933.306	-0.215706	0.349972	-0.0858787	2049.95	0.508311	1476.75	0.767645	22010.1	0.206185	-0.184884	6108.17	0.733171	0.243915	0.638016	9347	0.261641	-0.402221	3748.77	51385.7	0.205407
255	SRR5067342	L1	0.08	132	-3.64386	3.45646	0.335143	-0.233947	1.5574	0.962562	0.0551509	-3.26628	0.0170364	0.814074	0.115765	-0.609699	0.129955	0.561996	0.0645901	-0.019912	0.0419593	0.0561773	0.250555	1.87785	0.0136465	2103.97	0.344138	-0.831461	531.273	-0.262193	0.355834	0.460897	3296.14	0.343908	863.75	-0.714082	26126.1	0.428445	-0.746624	15527.3	0.136558	0.637231	0.443572	9145.27	0.460341	-0.79739	5284.7	47278.9	0.414658
256	SRR5067585	L1	0.16	353	-2.64386	4.23562	0.22906	0.634076	1.3692	0.982377	0.00950869	-4.04116	0.00963441	0.730195	0.131216	-0.420388	0.136134	0.53204	0.0372425	0.467288	0.02579	0.0488548	0.201854	2.16104	0.00999131	1445.24	0.394753	0.749368	726.989	-0.233118	0.357764	0.419756	2380.78	0.376553	1160.5	0.678532	22483	0.252857	0.257868	7654.07	0.712172	0.226928	0.568462	8741.94	0.298167	-0.196846	3655.58	50358	0.233076
257	SRR5067306	L2	0.4	9103	-1.32193	2.89476	0.238889	0.538444	0.969153	0.972897	0.0147851	-4.30643	0.0148136	0.843707	0.083345	-1.20387	0.0859204	0.539836	0.0403371	-0.0843231	0.0267466	0.0556938	0.190887	1.65904	0.0121784	2230.28	0.370386	0.17963	1252.57	-0.0601225	0.291253	0.496919	3704.72	0.349594	1879.5	0.156087	14296.6	0.235938	0.398439	4166.8	0.347871	0.493018	0.434205	4776.95	0.325341	0.606892	1935.57	27397.1	0.277865
258	SRR5073684	L1	0.18	230	-2.47393	3.77093	0.2366	0.282212	1.29078	0.978601	0.0160889	-8.17972	0.0131866	0.795743	0.101375	-0.595117	0.110409	0.58526	0.0463396	-0.0963052	0.0362777	0.0582094	0.248982	3.74257	0.0146271	1436.14	0.394061	0.27234	793.65	0.023706	0.358394	0.150867	2554.48	0.389533	1192.75	0.198719	23162.3	0.276668	-0.959371	7186.24	0.245264	2.66161	0.371009	8979.63	0.313246	-0.751716	3387.11	45614.2	0.273927
259	SRR5067342	L1	0.06	129	-4.05889	3.86173	0.293242	0.0504819	1.47321	0.971607	0.0398348	-5.43446	0.0185397	0.777223	0.146362	-0.687247	0.162538	0.56573	0.0541771	0.721828	0.0311961	0.0560554	0.254517	1.93792	0.0144917	1994.07	0.291841	-1.02682	531.725	-0.130125	0.439582	0.455756	3283.91	0.283643	943.5	-0.924561	16498.7	0.426812	-0.42519	10613.8	0.321983	0.206919	0.571364	6353.03	0.454561	-0.415274	3837.64	33231.5	0.423028
260	SRR5074064	L1	6.4	3700	2.67807	2.83532	0.265099	0.521092	1.07413	0.972267	0.0178961	-4.86861	0.016051	0.840218	0.087682	-1.02935	0.0935386	0.532048	0.0695677	0.676714	0.0444546	0.0601167	0.248713	1.40705	0.0178517	1459.51	0.248698	0.589993	456.979	0.390809	0.636818	0.440648	3043.67	0.299781	1173.25	0.670553	3619.98	0.212923	12.5986	831.258	0.102418	0.721494	0.55297	820.006	0.363666	12.8018	285.952	5664.16	0.267217
[truncated: 28 more columns]
