# Supplementary material for: High-throughput cytological profiling uncovers genotype-phenotype associations in Mycobacterium tuberculosis clinical isolates
Source: mSystems. 2025 Oct 9;10(11):e00972-25. doi: 10.1128/msystems.00972-25 (PMC12625746; doi:10.1128/msystems.00972-25)
Supplement: Table S2 — LOWESS normalized, OD600 interpolated feature table. [file msystems.00972-25-s0003.xlsx]

## Sheet: Sheet1
	Reference_ID	Lineage	$MEAN_length_0.1	$CV_length_0.1	$SKEW_length_0.1	$IQR_length_0.1	$MEAN_eccentricity_0.1	$CV_eccentricity_0.1	$SKEW_eccentricity_0.1	$IQR_eccentricity_0.1	$MEAN_solidity_0.1	$CV_solidity_0.1	$SKEW_solidity_0.1	$IQR_solidity_0.1	$MEAN_width_median_0.1	$CV_width_median_0.1	$SKEW_width_median_0.1	$IQR_width_median_0.1	$MEAN_width_std_0.1	$CV_width_std_0.1	$SKEW_width_std_0.1	$IQR_width_std_0.1	$MEAN_DAPI_mean_0.1	$CV_DAPI_mean_0.1	$SKEW_DAPI_mean_0.1	$IQR_DAPI_mean_0.1	$MEAN_DAPI_skewness_0.1	$IQR_DAPI_skewness_0.1	$SKEW_DAPI_skewness_0.1	$MEAN_DAPI_max_0.1	$CV_DAPI_max_0.1	$IQR_DAPI_max_0.1	$SKEW_DAPI_max_0.1	$MEAN_TRITC_mean_0.1	$CV_TRITC_mean_0.1	$SKEW_TRITC_mean_0.1	$IQR_TRITC_mean_0.1	$MEAN_TRITC_skewness_0.1	$SKEW_TRITC_skewness_0.1	$IQR_TRITC_skewness_0.1	$MEAN_TRITC_std_0.1	$CV_TRITC_std_0.1	$SKEW_TRITC_std_0.1	$IQR_TRITC_std_0.1	$MEAN_TRITC_max_0.1	$CV_TRITC_max_0.1	$SKEW_TRITC_max_0.1	$IQR_TRITC_max_0.1	$MEAN_FITC_mean_0.1
0	SRR5074060	L2	-0.14522	0.00696553	0.171773	-0.122594	-0.00086645	-0.000367312	-0.21452	0.000135584	0.0221588	-0.0160318	-0.1753	-0.0164987	0.00214761	-0.00678144	-0.458885	-0.00290282	-0.000237229	-0.0369592	0.414181	-0.00131563	-406.759	0.055967	0.211204	-60.2875	0.173995	0.0749009	0.858774	-577.542	0.0925597	150.24	0.106855	6312.71	-0.0175672	-0.654699	604.73	-0.0235196	-0.035574	0.0364559	2715.21	-0.0415784	-1.17973	-337.695	12215.3	-0.0599547	-1.70466	-7515.02	-215.742
1	SRR5074116	L2	-0.152086	0.00230835	0.0117939	-0.0782272	-0.00398493	0.00232029	-1.23039	0.0014559	0.01372	-0.00969679	-0.141557	-0.0103981	-0.0028551	-0.00031443	-0.452732	-0.00275146	0.00227881	-0.00737422	-0.0901938	0.000231135	18.2955	-0.0653326	0.0413	65.6727	0.0166153	-0.107254	1.10851	46.1643	-0.0727649	119.926	0.0162419	9058.54	0.00252961	-0.523787	1765.31	-0.0822852	0.35509	-0.185838	3919.14	-0.0553741	-1.00826	245.662	19483.5	-0.0750893	-1.70197	-469.555	-126.394
2	SRR5074064	L1	0.699348	0.0329224	-0.0487598	0.309239	0.00146593	0.00308742	-1.7348	-0.000607585	-0.0503474	0.0348318	0.305895	0.0359536	0.0294131	0.00627911	-0.0836744	0.0114192	0.00487155	-0.00182108	-0.228812	0.00130896	-217.607	0.139314	0.692956	194.163	-0.0190623	-0.0126681	0.30307	-319.494	0.123329	332.886	0.467406	3438.31	0.248324	-1.39847	14066	-0.185693	0.240011	0.289383	804.63	0.276567	-1.47898	6547.72	5080.47	0.227613	-1.07728	24959.4	196.335
3	SRR5074095	L2	-0.0171614	0.0266528	-0.156806	0.056116	-0.000800017	0.00926875	-4.27422	-0.00022012	-0.00518061	0.0046681	-0.292455	-0.00300642	-0.00670404	0.00280547	0.300376	0.00096923	-0.000435607	0.0217413	0.0777624	0.00124261	251.305	-0.254563	-0.505906	106.78	0.292565	-0.337039	0.206338	642.852	-0.262595	192.15	-0.570961	10164.1	-0.0502758	-1.03132	1075.58	0.0250504	0.529538	-0.157602	4826.96	-0.143575	-1.46637	-305.491	23633.1	-0.145001	-2.6138	-3954.16	29.4648
4	SRR5074099	L1	0.54725	0.0168239	-0.298343	0.201976	0.00509384	0.00117309	-2.43803	-0.0024	-0.0417275	0.0215819	0.221554	0.02358	0.0154522	0.00679079	-1.52263	0.00343658	-0.00253903	0.03383	0.889664	-0.000207043	-18.7379	0.0839095	0.65902	-148.528	0.103763	0.0384209	-0.184643	142.981	0.0677625	-100.468	0.493657	7969.58	0.0484691	0.706182	448.615	-0.0833805	0.546337	0.106526	3564.26	0.0726065	-0.213509	-986.33	12962.5	0.0184025	-1.14777	-10964.7	327.898
5	SRR5074158	L2	-0.109727	0.00909826	-0.15097	-0.0839531	-0.00147982	0.00646551	-3.96217	-0.000242754	0.000299162	0.00384634	-0.0319481	0.000495909	-0.00370425	0.00632725	-0.496743	0.00187789	2.84275e-05	0.0190709	-0.0545087	0.00192542	434.429	-0.144315	-0.685566	153.116	0.191088	-0.241768	0.62179	842.436	-0.204494	202.978	-0.577223	12255.5	-0.0468681	-0.683308	1904.95	0.203857	0.221185	-0.114825	5378.66	-0.121059	-1.13988	365.022	28692.1	-0.126542	-2.12083	1830.54	33.5606
6	SRR5074092	L1	0.241216	0.000601593	-0.204725	0.0307563	0.000772406	0.00184918	-0.612981	-0.0010987	-0.0204703	0.009658	0.205969	0.00958595	0.0132801	0.0105669	-1.22927	0.0101889	0.00403442	0.0226679	0.622249	0.00137375	-18.9401	0.127574	0.441824	423.133	-0.00930627	-0.0298252	0.904529	-36.2298	0.120265	588.039	0.3903	7144.82	0.0595979	-0.313375	2076.49	-0.0957612	0.137996	-0.10335	2770.18	0.0177025	-0.862901	533.811	13484.7	0.0226145	-1.05839	-1306.49	379.8
7	SRR5074169	L2	-0.289752	-0.00480393	0.204324	-0.14169	-0.00399437	0.00348159	-3.2302	0.00189192	0.0148233	-0.0120945	-0.0920003	-0.0115545	-0.0147466	0.00239696	0.205025	0.00120601	0.00163248	0.0122143	-0.425245	0.00243121	-41.0624	-0.131132	-0.491345	57.0478	0.0544854	-0.0299152	0.576505	-113.362	-0.112903	212.855	-0.476743	2965.04	-0.0593802	2.40196	-612.444	0.141185	-0.534333	0.0509675	699.778	-0.0386574	2.46325	-235.156	7743.17	-0.0374343	1.03555	3100.74	-150.09
8	SRR5073783	L2	-0.285141	-0.00635482	0.12516	-0.163279	-0.00465956	0.00206551	-2.20337	0.0016158	0.0212382	-0.0163207	-0.0671709	-0.0163029	0.0042182	-0.000867386	-0.621661	-0.00159504	0.00355096	-0.00102845	0.146063	0.000868907	53.3971	-0.04104	0.164646	79.1518	0.00705678	-0.0618313	-0.326214	54.091	-0.0751936	132.539	0.11805	-235.673	-0.0597165	-2.81335	-1215.05	-0.129287	0.408644	-0.159086	-209.727	-0.0725215	-1.7261	-457.139	-1557.72	-0.0442366	-0.930952	-560.963	-255.002
9	SRR5074189	L2	0.0626299	0.0417489	0.0659312	0.163748	-0.00196119	0.00264476	0.698333	0.00439775	-0.0165188	0.0242935	0.280844	0.0279866	0.00274078	0.00776794	0.403977	0.00431201	0.00243664	0.0276975	-0.419418	0.00294303	556.153	0.117202	-0.453161	900.687	0.0769283	-0.03005	0.748631	970.444	0.081654	1336.69	-0.4169	1080.09	0.0377251	0.372697	495.957	0.179469	0.129247	-0.0405639	708.77	0.0263311	0.0948203	544.291	3947.23	0.029394	0.0653281	5859.58	83.319
10	SRR5074147	L2	0.619647	0.0225601	-0.670523	0.430524	0.0108348	-0.000676096	-1.89542	-0.00235972	-0.0575378	0.0334338	0.758177	0.0362261	-0.0160931	-0.00641491	-0.168232	-0.00712613	-0.00658903	0.00237225	0.9402	-0.00267078	887.821	-0.122366	-1.39486	608.336	0.00184305	-0.183687	0.222939	1502.35	-0.279798	988.52	-1.47349	12108.6	0.0996508	-0.376936	4540.85	0.229745	-0.12297	-0.275254	4635.26	0.0445872	-1.68421	2078.77	26024.5	0.0378064	-1.76238	11466.7	374.866
11	SRR5074118	L1	0.414274	-0.00580664	-0.18753	0.115829	0.00308636	-0.000831929	-1.53206	-0.000991894	-0.0428424	0.0132353	0.261357	0.00807902	-0.0172665	0.00479767	0.267525	-0.00162696	-0.00573945	0.0546595	2.04298	-0.00284171	561.256	-0.134403	-0.954981	197.303	-0.0435876	0.0376468	0.340523	935.436	-0.134479	-110.481	-0.840619	14108.5	-0.0744414	-1.62272	-320.127	-0.477867	0.771197	0.0420385	4532.62	-0.12318	-1.60835	-1169.67	18038.6	-0.140738	-3.5389	-11851.9	-135.83
12	SRR5074078	L2	0.106461	0.00401272	0.0302898	0.0719706	0.00187896	-0.00230955	0.792958	-0.000876377	-0.00613768	0.007577	-0.117639	0.00498072	-0.00371973	-0.00484172	-1.01833	-0.0066813	-0.000398881	0.0201262	1.94526	-0.00119132	23.7444	-0.10148	-0.452211	18.403	0.0547282	-0.237301	0.106443	70.8473	-0.15919	-45.7926	-0.440644	13395.4	-0.00725725	-0.621286	3287.9	-0.109128	0.292624	-0.147365	5603.48	-0.106932	-1.3561	509.513	26116.2	-0.100645	-2.21783	-2404.88	-264.99
13	SRR5073683	L2	-0.00869831	-0.000480081	-0.216519	-0.0483791	0.00457288	0.000816104	-3.13097	-0.00196146	0.00114284	-0.00399546	0.0698798	-0.00894756	-0.0233259	0.000169128	-0.587559	-0.00210891	-0.00158632	0.0164078	0.728321	-0.000265997	-475.26	0.194639	-0.0424292	-43.9385	0.206307	-0.0222428	1.93106	-747.752	0.202893	155.833	0.032797	-254.102	-0.0216159	0.882163	-802.989	0.429038	-0.401729	0.147172	711.844	-0.00415411	1.64244	547.349	6159.22	0.0032223	0.504944	7989.86	-601.567
14	SRR5073829	L2	-0.195748	-0.0226291	-8.82652e-05	-0.153661	-0.00298117	-0.00180455	0.89396	0.00185279	0.020407	-0.0165536	-0.12632	-0.0162559	0.000426247	-0.00627297	-0.833497	-0.00304938	0.000188588	-0.0370121	-0.701145	-0.000934883	-479.894	0.0250859	0.269727	-332.812	-0.0419262	-0.198748	0.1161	-863.437	0.0358489	-513.513	0.396934	1618.8	-0.0445558	-0.0837353	-942.441	0.0782681	0.0987368	-0.0168424	757.357	-0.0649296	-0.237446	-185.916	5416.75	-0.0639677	-0.519504	183.807	-194.344
15	SRR5073500	L2	0.170887	-0.0286632	-0.00610289	-0.0926887	0.00473628	-0.00546957	1.49028	-0.00334126	-0.0108793	-0.0041004	-0.00932754	-0.00409304	-0.0260318	-0.00821098	-0.0369678	-0.00450149	-0.00521473	-0.000618727	0.670016	-0.00134175	-536.815	0.106201	0.409666	-231.254	-0.0905443	-0.00136591	-0.076168	-965.019	0.0963651	-301.096	0.458917	-1677.74	-0.0176995	0.307535	-858.082	0.144107	-0.0414735	0.0733852	-916.795	0.0133489	1.094	-301.771	-1977.97	0.0203628	0.767587	1995.89	-558.547
16	SRR5073544	L1	0.384709	-0.00663113	-0.183683	0.140988	-0.00129373	0.0010531	0.208354	0.00150482	-0.0337964	0.016677	0.225308	0.0210991	0.0194509	0.0181929	0.0603373	0.0210899	0.00171865	0.0216161	0.225174	0.00185072	310.842	-0.0434441	0.0110003	159.977	-0.0868042	0.0459758	-0.783566	602.597	-0.0543855	-123.228	-0.0311182	10579.9	-0.0121234	-0.431809	2767.19	-0.324366	0.452327	0.031354	4344.22	-0.0442342	0.292317	652.778	16845.1	-0.0824954	-1.14301	-3555.33	-108.918
17	SRR5073981	L4	-0.25684	0.00508585	-0.344561	-0.0240332	-0.00654991	0.00572287	-0.149168	0.00709755	0.030753	-0.0155788	-0.498	-0.0178321	0.0120888	0.016513	0.870308	0.0151399	0.00608415	-0.02061	-1.14514	0.00193621	-505.347	0.255597	2.00107	-160.417	0.0807551	0.226967	0.675621	-842.694	0.305018	-168.646	1.47954	-2721.57	-0.0485738	2.27379	-1666.04	-0.864123	1.22946	0.135068	-2482.17	0.140524	5.50555	-1356.29	-10939.5	0.103348	4.25738	-3358.38	-68.0029
18	SRR5073624	L4	-0.203152	0.00908266	-0.124545	-0.0362985	-0.00793176	0.00891452	-2.50931	0.00483971	0.0270714	-0.00650335	-0.264887	-0.0111878	0.0250666	0.0246446	-0.816758	0.0170929	0.0112673	0.0404944	0.172107	0.00614759	-476.9	0.278279	1.64744	-419.48	0.0473109	0.177121	1.84312	-811.933	0.33923	-618.652	1.35421	1716.51	0.196438	0.408731	7314.72	0.0048538	-0.285737	0.300577	329.512	0.17892	-2.19973	2916.1	3626.22	0.134892	-1.39066	17650.8	-541.82
19	SRR5073894	L4	0.321708	0.00581561	-0.289468	0.193855	0.0210547	-0.0068371	-0.677777	-0.00713477	0.0230748	-0.0131811	0.180959	-0.0164377	0.0237021	-3.28034e-05	-0.277689	0.00358645	0.00654886	-0.0388923	-0.0617678	-0.000811407	-297.814	0.113459	0.640711	-96.816	0.425211	-0.128535	0.247644	-289.034	0.00898215	258.68	0.298608	-9579.27	0.0275504	5.50596	-4472.09	-0.410471	0.247992	0.454005	-5164.86	0.328118	2.91234	-2207.75	-24005.2	0.23829	3.16454	-6193.64	-392.823
20	SRR5073765	L4	0.932338	-0.0173575	-0.27004	0.187199	0.00893499	-0.00373479	-6.60804	-0.00715818	-0.0335506	0.00825778	-0.0525082	0.00841905	0.0342655	-0.0247099	-1.75743	-0.00891103	-0.00605479	-0.0868474	0.5909	-0.0149453	-530.031	0.250938	1.49532	-330.318	-0.0360588	-0.211053	0.82808	-1011.68	0.240711	-864.116	1.38848	1455.18	0.201001	1.2017	4452.16	1.0676	-1.49041	0.274507	2238.27	0.277381	-0.380193	3014.53	16307.7	0.221532	-0.90838	17191.7	-164.251
21	SRR5073742	L2	-0.128966	0.000946562	0.0969671	-0.15884	0.00384584	0.00129104	-3.50807	-0.00397534	0.0125651	-0.00835806	0.209848	-0.00923763	-0.0157457	0.00243933	-0.0890905	0.000276935	0.000593222	0.0117703	-0.386646	0.00178363	113.422	-0.210084	0.0739167	-35.8495	0.195225	-0.227898	0.495958	229.381	-0.207203	-176.76	-0.125372	5977.22	-0.0324366	0.06994	902.175	0.146095	-0.0177205	-0.0579513	2998.75	-0.0803401	-0.0792174	-99.8568	15908.6	-0.100103	-0.19045	-722.804	-658.728
22	SRR5073975	L2	-0.173801	0.00421308	0.383424	-0.113224	-4.03377e-05	-0.00250619	1.17765	0.000948353	0.0125488	-0.00853473	-0.35294	-0.0180775	-0.0222202	-0.00789814	0.234003	-0.00589705	-0.00204605	0.00255841	1.66025	-0.00280922	-466.146	0.175553	0.116597	133.285	0.12783	-0.052414	0.154334	-691.452	0.172141	557.331	0.0459094	3939.94	-0.011771	-0.497771	749.293	-0.0833032	-0.333787	-0.0612224	2001.49	-0.0550251	-0.949976	303.908	9076.82	-0.0562841	-1.28766	-1472.93	-609.836
23	SRR5073993	L2	-0.185877	-0.026555	0.068964	-0.166303	0.00111746	-0.00434443	1.29156	-0.00229333	0.00841335	-0.0079156	-0.403223	-0.0147911	-0.0287381	-0.00757123	0.531561	-0.00593253	-0.00512113	-0.0342476	-1.89572	-0.00121063	530.278	0.0426235	-0.933848	1195.82	-0.184332	-0.105799	2.79115	685.826	0.0789545	1495.91	-0.645573	2230.92	0.0543819	-0.554988	2018.25	-0.206982	-0.576215	-0.174536	1436.5	0.0330363	-0.298553	961.654	4930.8	0.039089	-0.380991	6007.54	-360.254
24	SRR5073852	L2	-0.018471	-0.0221097	-0.147389	-0.0354043	0.00180698	-0.00374503	1.49223	-0.000203023	-0.00649461	-0.00455473	0.210044	-0.00693283	-0.0160195	-0.00360945	-0.466469	-0.00470713	-0.00356639	-0.0243536	-1.11592	-0.000900013	803.504	0.141777	-0.958057	805.2	0.0142538	-0.159892	2.07796	1252.1	0.0186752	1184.4	-0.864073	6042.81	0.0118293	0.0215421	1554.41	0.199426	0.191892	0.0265217	2421.5	-0.00131327	-0.0107067	1009.99	16021.3	0.00833816	-0.139279	10900.6	-562.456
25	SRR5073968	L2	0.0532767	-0.0151244	0.0451416	-0.0700978	0.000520537	-0.00199527	0.273432	-0.00145649	0.00786999	-0.0105775	0.272712	-0.00310308	-0.00130437	0.00384201	-0.95998	-0.00227959	0.0012074	0.0468331	0.792589	0.000475595	49.9424	0.124671	0.103969	407.642	-0.148728	-0.125839	0.230676	-100.876	0.119394	530.207	0.0688919	8853.97	-0.0209891	-0.255121	2255.66	-0.0216425	0.284565	-0.0648271	3484.85	-0.0548175	-0.0939359	668.422	19099.1	-0.0645607	-1.05109	6411.01	-591.713
26	SRR5073872	L2	0.0604083	-0.02202	0.162961	-0.112906	0.00137189	-0.00343811	1.41935	-0.00239798	4.29192e-05	-0.00655304	0.277801	-0.0107379	-0.00892977	-0.0053877	-1.04332	-0.00410887	-0.000330019	0.0162139	1.42738	-0.00136436	-255.742	-0.125243	-0.241869	-26.9487	-0.114235	-0.260328	-0.410492	-559.831	-0.0971073	-155.273	-0.161696	4633.86	-0.000804057	-0.330983	1024.44	0.0504379	-0.249562	-0.044532	1827.61	0.00734687	-0.190629	1271.85	11927.1	-0.0122425	-0.62508	10023.8	-611.342
27	SRR5073713	L2	0.0411286	0.0102238	-0.26852	0.0276518	0.00110375	0.00856367	-12.3153	-0.00012754	-0.038327	0.0190853	0.183702	0.0227547	-0.0357925	0.0133219	-0.740553	0.00344576	-0.000776216	0.046842	0.367102	0.00281788	99.3366	0.236079	1.2152	-159.006	-0.478678	-0.0183245	2.71085	-249.42	0.221549	-897.644	1.48167	3537.3	-0.00407162	0.472989	393.52	0.546726	-0.192915	0.272121	542.438	0.100837	1.83001	118.085	9037.29	0.119839	1.91446	6359.03	-888.782
28	SRR5073539	L1	0.83937	0.00633169	-0.279709	0.225278	0.0373903	-0.01649	-4.73108	-0.021116	-0.0628714	0.0294144	0.394479	0.0395741	0.0101626	-0.00193903	0.365115	-0.00377689	-0.000581542	0.0151749	1.6263	-0.00208735	-12.8686	-0.0875499	0.218457	-301.292	0.0314089	0.17124	0.826683	105.44	-0.0697477	-463.61	0.129701	-7782.54	0.102141	6.08915	-2376.34	0.519681	-0.33114	0.470482	-3731.38	0.366474	6.6776	-1407.29	-15026.1	0.292188	5.55477	-176.676	1070.54
29	SRR5073567	L2	-0.0144428	-0.00489462	0.177903	-0.040089	0.0020936	-0.00351321	1.39045	-0.000799227	0.00541913	-0.00401392	-0.145988	-0.0073637	-0.0108496	-0.00672497	-1.28775	-0.00397408	-0.00176999	-0.0118188	0.586988	-0.0019818	-130.672	-0.0517007	-0.173526	-33.2032	0.021136	-0.248969	-0.0134322	-246.15	-0.062175	-167.36	-0.184218	3198.74	-0.0167187	-0.412743	226.698	0.0742857	0.0824237	0.0520553	1104.26	-0.038299	-0.469485	230.994	7464.25	-0.039232	-0.898274	1747.73	-435.036
30	SRR5073762	L2	-0.16617	-0.0062222	0.158048	-0.0661041	0.000239864	-0.0030318	1.69889	0.00130464	0.00490624	-0.00783237	-0.192383	-0.000255295	-0.030786	0.0121428	1.57534	0.00153631	0.00636919	0.112407	0.632436	0.00675801	949.516	-0.2186	-2.55566	353.788	-0.0888607	-0.355551	0.212449	1221.85	-0.32439	-69.7927	-1.88033	3666.46	0.0107391	0.261091	3083.99	-0.152028	-0.0927134	0.189569	30.8454	0.0695285	2.64327	922.146	2778.97	-0.000171324	1.77446	5197.87	-801.58
31	SRR5067245	L2	-0.0357442	-0.0110424	0.211969	-0.155835	0.00272732	-0.00490114	1.71953	-0.00361567	0.00417361	-0.005896	-0.0630536	-0.0105381	-0.0273169	-0.0096759	-0.375472	-0.00641759	-0.00522943	-0.0151838	-0.350014	-0.00146615	28.0295	-0.121219	-0.434042	-119.454	-0.205774	0.00430779	0.452122	-115.984	-0.0687041	-221.371	-0.435817	9284.51	-0.0448344	-0.720914	2188.29	-0.455861	0.173113	-0.381039	3267.67	-0.0861571	-2.21415	887.388	14953.2	-0.0739379	-2.75164	7613.23	-442.841
32	SRR5067236	L2	-0.334462	0.000803352	-0.023404	-0.21528	-0.00269792	0.0120307	-3.76939	-0.00103563	0.0238677	-0.0169119	-0.48306	-0.0262481	-0.0224047	-0.013306	-0.327373	-0.0223507	-0.00238985	0.0247986	1.13216	-0.00163351	743.243	-0.155905	-1.45577	366.712	-0.0390806	-0.2575	-0.90088	1013.24	-0.192191	112.527	-1.19626	2665.7	0.0030172	-0.101772	-650.008	0.0842647	-0.0907362	0.100324	72.1621	0.0380387	0.28183	669.271	3530.62	0.018893	-0.355626	2069.09	-997.504
33	SRR5067369	L2	-0.159377	-0.0171782	0.173834	-0.142332	0.000959725	-0.00363324	2.24622	3.14817e-05	0.0158863	-0.0113626	-0.392492	-0.0134853	-0.0152391	-0.0107955	-0.16484	-0.00465165	-0.00607106	0.00748905	1.89663	-0.00217959	-78.9638	-0.104723	-0.947934	-83.7838	0.0571611	-0.0407898	-0.344123	-168.969	-0.117551	-87.6838	-0.809197	-5141.46	-0.0449644	0.629067	-2754.16	-0.0557101	0.0445384	0.0388289	-2504.46	0.00463751	2.15892	-1121.08	-11306.9	0.0139563	1.89154	-1663.18	33.7186
34	SRR5067536	L2	-0.104084	-0.0234767	0.00633885	-0.203498	0.00241399	-0.00449169	2.12118	-0.00363699	0.0118399	-0.0126319	0.347307	-0.00905514	-0.0110175	-0.00778345	0.471571	-0.00144895	-0.00214556	-0.0223833	-0.652214	-0.00161938	-405.025	-0.0533464	0.435683	-325.519	-0.0876139	-0.0845678	-0.0592081	-770.518	-0.0173198	-616.505	0.483365	-535.29	-0.00928079	-0.352181	-1035.39	0.0644717	0.047067	0.0105419	61.0462	-0.000249666	-1.64969	258.892	1581.27	0.0137189	-1.62444	5998.24	-186.421
35	SRR5067304	L2	0.369899	0.00543766	-0.252143	0.200897	0.00630381	-0.000639843	-0.580037	-0.00261556	-0.0329892	0.0194672	0.701663	0.0241921	-0.0155377	-0.00320486	0.751419	-0.00267119	-0.00644611	-0.0183276	-0.437339	-0.00239317	455.832	-0.196115	-1.01698	161.996	-0.156637	-0.091417	0.526962	703.607	-0.223535	0.0594963	-0.870627	8986.91	-0.00248467	0.0815948	2422.59	-0.110929	0.183277	-0.314848	3194.49	-0.070685	0.501858	882.731	17810.9	-0.0699529	-0.236007	8097.67	244.048
36	SRR5067573	L1	0.725475	0.00160201	-0.177915	0.280633	0.00282846	-0.00129309	-0.024435	8.88736e-05	-0.0608994	0.0263788	0.40504	0.0221796	0.0177713	0.000124612	-1.13314	0.00316977	0.000620886	0.00915904	0.787501	-0.000634608	899.838	-0.0334993	-0.45935	376.361	-0.291292	0.0116547	0.0160267	1150.08	-0.00552013	313.028	-0.203834	12823.9	-0.00691621	0.0236201	-1767.13	-0.292753	0.928462	-0.0941108	5187.5	-0.0344905	-1.10599	-1092.68	18331.2	-0.0418743	-3.11262	-9489.48	896.363
37	SRR5067497	L4	0.0833496	0.00521298	-0.0974559	0.0772845	0.00415178	-0.00255065	0.102574	-0.00206094	-0.000543242	0.00577338	0.0107851	0.00380346	0.00373058	-0.00021324	0.166209	0.00134293	-0.000788074	-0.0388299	0.437568	-0.00280834	-188.579	0.131062	0.785608	21.5571	0.0538484	-0.0579369	1.29446	-292.611	0.146791	10.0052	0.693575	-4791.12	0.159555	1.88108	299.088	0.0475653	-0.4078	0.261483	-2182.85	0.303071	4.28511	840.804	-9094.12	0.209805	3.40369	9464.36	423.129
38	SRR5067610	L1	0.265438	0.0253831	-0.205254	0.0601123	0.0333253	-0.00964474	-0.618972	-0.0146277	-0.000322606	-0.000799845	-0.213398	0.00236772	0.0255497	0.0170541	0.386027	0.0105159	0.0086744	0.0195939	-0.573205	0.00443745	924.581	-0.265062	-0.703504	-419.477	0.24783	0.261626	-0.257961	2231.04	-0.216652	-432.749	-0.579622	-7949.69	-0.154914	0.813732	-3524.26	-1.13242	0.835159	0.184964	-5027.84	-0.0871844	6.96514	-2649.72	-23856.7	-0.101089	5.46119	-8669.37	403.299
39	SRR5067361	L4	-0.196828	-0.000134654	-0.0918969	-0.0394131	0.00868295	-0.00401483	0.80947	-0.00150039	0.0301036	-0.00693327	-0.415165	-0.0163614	0.0211275	-0.00163947	0.332541	0.00277465	0.00331052	-0.0186695	-0.171317	0.000352944	-206.315	0.104347	0.723327	95.9527	0.271698	-0.0217405	-0.2847	-149.1	0.0657017	403.77	0.504519	-13170.4	0.100244	2.63777	-5220.36	0.803946	-1.09929	0.549949	-5353.89	0.314797	2.00534	-783.649	-20775.7	0.243423	1.85173	2201.01	155.873
40	SRR5067316	L2	-0.0132809	-0.0161766	0.0337233	-0.108135	0.00112576	-0.000972622	-2.6722	-0.00233431	-0.00368565	-0.00461997	0.0977221	-0.00415404	-0.0291082	-0.00593209	-0.0819889	-0.00604057	-0.00481198	-0.0093564	0.53106	-0.00211285	179.314	-0.141715	-0.541412	-1.10477	-0.016208	-0.0488534	-0.846393	313.45	-0.125399	-193.472	-0.388256	-1234.27	0.0230672	0.0958575	-398.082	-0.164631	0.0348797	-0.128955	-599.853	0.0465404	0.83904	-101.731	-2716.41	0.0497692	0.687204	2441.02	-6.48979
41	SRR5067672	L2	0.00338522	0.0241125	0.0504941	0.0913145	0.0040422	0.00120303	-5.48427	-0.00160004	0.00818953	-0.00277794	0.410298	-0.00236658	-0.0200305	-0.00381635	-0.100468	-0.00303706	-0.000750018	-0.0113022	-0.366719	-0.000486212	-290.536	-0.12831	0.350689	-62.6167	0.0419478	-0.00174134	-0.181398	-472.391	-0.0861178	-24.771	0.138253	-1877.77	0.0172735	0.65141	-113.919	0.104007	-0.219507	0.0481331	-494.155	0.0507664	1.3942	384.884	-1315.8	0.0462915	0.907353	5805.95	-215.82
42	SRR5067327	L1	0.0136156	-0.000933217	-0.0303188	-0.0318226	0.00235983	0.00268338	-1.11164	-0.00147185	-0.0018551	-0.000940766	-0.023077	-0.00204885	-0.0217889	0.00169283	0.130361	0.00122173	-0.00344514	0.00438516	0.321442	-0.000336095	-119.302	-0.0115006	0.299348	151.758	0.0626671	0.00550022	-0.0962011	-99.3545	-0.0227282	134.726	0.2593	-5929.48	-0.0758826	0.707818	-5143.62	0.222868	0.085892	0.0628686	-4103.59	-0.0172976	1.19428	-1329.66	-7767.95	-0.0183057	1.09621	-3783.34	153.15
43	SRR5067559	L4	0.146411	0.0124079	-0.0747686	0.202689	0.00394874	-0.00372434	2.24387	0.000926545	-0.00904944	0.0139867	0.252805	0.0184863	0.00991402	0.00373387	0.384894	0.00583957	-0.000473827	-0.025484	-1.24414	4.24202e-05	454.254	0.18425	0.450804	485.974	-0.178317	0.0485991	1.30045	493.532	0.161899	314.811	0.529213	3959.95	0.164002	0.849261	6131.82	-0.109535	-0.0218396	0.120039	991.633	0.239367	3.24587	2554.26	6667.56	0.149852	1.85465	15582.5	369.577
44	SRR5067249	L2	-0.216936	-0.00113264	0.473615	-0.270647	-0.00365525	-0.00124415	1.5265	0.000826607	0.0131862	-0.00893699	0.170706	0.0018322	-0.0124351	-0.00564658	0.346386	-0.00410383	-0.00145112	-0.0247839	-1.08069	-0.00105102	-185.946	-0.00666266	0.608425	-388.455	-0.301023	0.0185179	0.105686	-618.927	0.0467388	-931.802	0.51834	-1207.41	0.0186029	0.40043	-422.487	0.114088	-0.210032	0.061382	-789.223	0.10031	4.07079	353.498	-523.04	0.0837801	3.68793	7482.21	-48.4485
45	SRR5065223	L4	-0.67844	0.00186372	0.118685	-0.239979	-0.0150123	0.00562628	2.14052	0.0114103	0.0493982	-0.0151786	-0.452013	-0.016806	0.0147462	0.00772414	0.074425	0.00750813	-0.0048909	-0.00225967	0.738255	-0.00157222	767.149	0.001485	-0.424801	732.644	-0.129413	-0.130864	-0.0894187	1037.87	-0.00641729	773.116	-0.224653	527.538	0.0921433	2.96392	3094.24	-0.214451	0.173998	0.0881199	-248.896	0.165285	7.23329	1953.1	106.601	0.0966965	5.55648	10978.5	26.4914
46	SRR5067706	L2	0.136593	-0.00927538	-0.0597402	-0.0250308	0.00386124	0.00507924	-3.79785	-0.00722452	-0.00814644	0.00729125	0.210887	0.00422708	-0.00115769	0.00214422	0.330089	-0.00284209	-0.00124629	-0.0175278	-0.802759	-5.62193e-05	-51.2647	0.114136	-0.181084	153.196	-0.17753	-0.035935	0.969434	-349.563	0.15043	-207.121	-0.0927468	4025.45	0.03947	-0.949006	861.038	0.0814845	-0.0205441	-0.00120189	745.682	-0.00189046	-6.58133	66.0067	7972.07	0.0247227	-3.74945	41.9214	-373.655
47	SRR5065461	L2	0.361468	-0.0313104	-0.00138689	-0.125316	0.00153853	0.000190836	-2.91496	-0.0012576	-0.0413346	0.0196294	-0.0466184	0.0272053	-0.0186969	-0.00380936	-0.54918	-0.00782632	-0.00250818	0.0183791	0.440282	0.000581504	336.247	-0.0913204	-0.468334	-8.93387	-0.0144705	-0.597129	0.18649	541.807	-0.196221	-358.21	-0.11122	3765.62	0.0239151	-2.28708	790.771	0.342599	-0.463095	0.121993	1505.44	0.032119	-5.64405	542.597	12796.1	0.0857885	-2.22185	9513.97	-180.868
48	SRR5065273	L2	0.0783342	0.0253334	-0.154768	0.0486232	0.0106708	-0.000199121	-2.44614	-0.00547869	-0.0278125	0.0211098	0.863506	0.0284067	-0.0455529	0.00899035	0.598878	-0.00292944	-0.0040835	0.0555923	1.27129	0.00118245	1023.14	-0.21331	-1.15712	292.797	-0.0942557	-0.1306	-0.378671	1698.21	-0.299349	434.706	-0.867592	3388.79	0.0995495	0.250322	1718.52	0.0170115	-0.432741	0.122735	67.4461	0.169313	0.374278	244.761	4181.06	0.145285	0.220094	5269.15	262.691
49	SRR5065530	L2	0.0623325	-0.00859029	0.41645	-0.106518	0.00337313	-0.00549839	2.07515	-0.002738	0.00988633	-0.0104268	-0.0108047	-0.0129341	-0.025534	-0.00699195	-2.14771	-0.00844377	-0.00577652	-0.00767071	2.03478	-0.00340008	-43.4062	-0.144817	-0.494646	-265.811	0.113341	-0.150118	-0.61923	-28.8864	-0.125654	-543.84	-0.251809	-113.868	-0.0268951	-0.471939	-974.139	0.0478402	-0.0420702	-0.0551659	392.446	-0.0115422	0.384276	69.1425	1999.15	0.00140098	0.256857	4406.44	1.29809
50	SRR5065382	L2	0.772492	-0.0214486	-0.408536	0.379459	0.0104588	-0.0077506	2.18632	-0.0060949	-0.0488803	0.0182387	0.5033	0.0265333	-0.0228199	-0.00998981	-0.181495	-0.0131157	-0.00493074	0.0192344	1.12783	-0.00162943	-96.2334	-0.281905	0.751253	-413.351	-0.0123708	-0.233132	-1.55954	-414.756	-0.192387	-1600.18	0.566532	5995.87	-0.0428961	-0.774692	1602.67	0.401219	-0.666791	0.112373	3441.05	-0.079132	0.950819	1041.18	18536.3	-0.0531798	-0.850307	8938.13	-872.072
51	SRR5074101	L1	1.53971	0.0253064	0.0572048	0.383323	0.0465406	-0.01995	-3.29684	-0.0257688	-0.112176	0.054388	0.628571	0.0539469	0.0145105	0.0174309	4.60095	0.00510951	0.00642957	0.104708	1.31155	0.00373509	-374.525	-0.0734723	0.537022	-548.046	0.0716107	0.18766	0.555717	-462.253	-0.0405401	-867.284	0.569503	-10315.3	0.265459	6.12859	-2266.45	1.36316	-1.22751	0.603365	-3400.29	0.42511	4.16462	-557.581	-12847.2	0.350292	2.83017	5639.03	1440.02
52	SRR5074159	L1	0.217884	-0.0276037	-0.0488023	-0.00798523	0.00802932	-0.00871975	0.0781687	-0.00652495	-0.0154685	0.0015179	0.0524599	0.0055013	0.020586	-0.000708138	0.289222	0.00334761	0.0048093	-0.0154067	-0.742398	0.00195478	-84.8096	-0.0269157	0.56951	-241.136	0.165912	-0.00707602	0.020669	83.2063	-0.0144182	-366.715	0.395062	-4125.3	0.029709	0.457228	-1981.59	0.3316	-0.104573	0.0419299	-1481.1	0.0459052	0.349356	-30.4245	-2667.51	0.0438062	0.372545	1696.72	1111.67
53	SRR5067598	L1	0.989865	0.00446703	0.03068	0.247514	0.0304812	-0.0172358	0.0785341	-0.0191209	-0.0747503	0.033975	0.388404	0.039514	0.0035173	0.00459463	1.18536	0.00335017	0.00213648	0.015362	-0.589748	0.00332478	-155.396	-0.101401	0.298711	-520.482	0.0357065	0.117813	-0.049858	-191.782	-0.0567006	-902.846	0.324073	-1287.71	0.0957878	1.23027	1191.09	0.520632	-0.0140552	0.233192	295.879	0.101126	0.832669	799.574	3079.75	0.0869125	0.563848	7384.27	1464.35
54	SRR5067679	L2	1.25875	0.0126443	0.234741	0.525727	0.0113235	-0.00898648	-1.06216	-0.00617639	-0.0870511	0.0470089	0.273174	0.0494461	-0.0130092	-0.000587826	3.387	-0.00555507	-0.0074003	0.0320061	2.90291	-0.00403721	407.453	-0.179231	-1.24266	-66.8355	-0.154704	-0.577204	0.0559561	630.593	-0.220027	-700.518	-0.661559	10530.5	0.00803903	-1.40642	2331.12	0.36614	-0.0769831	-0.0251934	5367.35	-0.0127542	-1.54838	1960.85	30180.1	0.0192022	-1.51074	14863.2	612.317
55	SRR5065255	L2	0.677194	-0.000586496	-0.299282	0.259468	0.0106009	-0.00712073	2.51835	-0.000135669	-0.0228692	0.0113047	-0.433695	0.00412706	-0.00887696	-0.0112736	1.05232	-0.00936479	-0.00350022	-0.0313917	0.260951	-0.00207887	272.394	-0.0304015	-1.00618	70.2124	-0.0462215	-0.351663	0.359316	422.01	-0.039141	-97.7178	-0.653795	11661	0.0620928	-0.982193	3354.19	-0.101534	-0.327452	-0.304191	4050.41	0.0563653	0.478705	1502.07	21372.5	0.0699064	-0.0719016	11077.9	529.055
56	H37Rv	L4	-0.385746	-0.0561962	-0.427717	-0.221334	-0.00883694	0.00338237	1.10954	0.00387481	0.0410477	-0.0241421	0.087984	-0.0213503	0.0222919	-0.0021739	0.288418	5.53991e-05	0.00574322	-0.00912224	-0.54289	0.00171346	470.5	0.239831	-0.0787085	372.627	0.309579	-0.298785	0.406341	1076.07	0.179301	747.01	0.0691215	-2995.69	0.0475204	3.18499	-929.328	-1.07839	1.65104	0.0704897	-3338.59	0.410462	9.10444	-1565.65	-14015.5	0.266491	6.76329	-3376.68	68.461
57	SRR5073684	L1	0.523664	-0.00715432	-0.115603	0.107992	0.00282249	0.00148691	-5.32421	-0.000126617	-0.0296941	0.00266383	0.348168	0.00551802	0.0267841	-0.000612814	-0.394235	0.00636977	0.00209942	0.0323378	1.46074	0.00155154	-187.25	-0.0306208	0.104085	-192.844	0.0263888	0.0702994	-0.278626	-328.622	0.0039542	-493.384	0.100755	1202.6	0.00114863	0.472973	-1947.75	-0.230191	2.31005	-0.131732	178.882	0.0215624	3.43037	-204.107	1979.01	0.016116	1.93378	-754.109	437.54
58	SRR5073515	L2	-0.0185866	-0.0112864	0.113511	-0.0634576	0.00108844	-0.00394007	0.933907	-0.00120699	0.0109115	-0.00845115	-0.389217	-0.0124359	0.00106346	-0.00502825	0.112202	-0.00289257	-4.36428e-05	-0.0216636	-0.337513	1.87911e-05	56.8168	-0.0429047	-0.881397	330.477	-0.164614	-0.0335058	-0.114353	-104.78	-0.0545031	129.785	-0.799597	639.401	-0.0752969	-0.0352438	-2529.13	-0.0556972	-0.000719677	0.0169043	-792.375	-0.0590311	0.320681	-507.048	998.53	-0.0453037	0.345326	1135.69	-19.5232
59	SRR5067275	L2	-0.138962	-0.00774243	-0.0178095	-0.0611102	0.000577472	-0.00246098	2.09346	-0.000168807	-0.00855018	0.00712326	0.162737	0.0054612	-0.0101096	-0.00295834	0.127713	-0.00361244	-0.00348737	-0.0147667	-0.737867	-0.000864616	1703.25	-0.302335	-2.06136	22.5391	0.0336151	-0.115384	0.0947328	2825.15	-0.321896	16.8617	-1.65081	2749.29	-0.0478141	0.0611887	-950.869	-0.185726	0.22457	-0.309524	833.05	-0.0945739	0.260374	-223.846	3448.14	-0.085053	-0.0753087	152.533	-291.715
60	SRR5067640	L2	1.06828	-0.0210855	-0.0809432	0.321973	0.00451735	-0.00154676	0.937285	0.000333036	-0.0893981	0.041004	0.557448	0.0512888	0.020077	-0.00694926	0.929882	0.00393833	-0.00431729	0.051227	3.86754	-0.0028628	-81.0802	0.161611	0.0073646	253.394	-0.538224	0.0974061	-0.0774797	-521.953	0.157462	-178.239	0.277885	8777.96	-0.0261284	-0.43276	1932.58	0.0740269	0.0598844	-0.0151176	4825.32	-0.0944011	-4.03523	1684.69	26005.1	-0.10724	-5.31091	9485.12	-88.6824
61	SRR5067306	L2	-0.0685306	-0.00515716	-0.0630039	-0.0431141	0.00257602	-0.000946659	-2.06507	-0.00126375	-0.00222743	-0.00206145	-0.0767309	-0.000838356	-0.0240143	-0.00820715	-0.362654	-0.00658668	-0.00418458	-0.0134545	0.0494103	-0.00211127	1324.55	-0.163039	-1.49133	782.126	0.0663069	-0.265411	0.185023	2063.26	-0.223195	767.929	-1.09874	-2774.92	0.00150594	-0.0825708	-1027.71	-0.276119	0.0819175	-0.147368	-1795.1	0.00809199	-2.52299	-910.154	-8863.72	0.000692594	-0.220793	-1328.37	-515.439
62	SRR5067342	L1	0.134331	0.0375212	-0.2698	0.0832324	-0.00566519	0.0243172	0.0635866	0.00209205	-0.00999359	0.0180849	0.168758	0.0264398	-0.00138023	0.00535506	-0.119927	0.00157905	0.00055552	0.0143987	-0.335061	0.000545579	152.872	-0.0325463	-0.508306	-197.14	-0.0491574	0.00757745	0.190722	151.456	-0.0282189	-239.118	-0.464445	1242.58	0.0442759	-0.42853	1785.45	-0.160483	-0.0193493	-0.0195211	-2149.73	0.0455659	-0.498862	211.525	2064.11	0.0697087	-0.361205	2750.73	-144.942
63	SRR5067585	L1	1.17608	-0.0171229	0.432881	0.10116	0.00931753	-0.00788912	1.08153	-0.004842	-0.113913	0.0378412	0.579178	0.0373421	-0.0299898	-0.0124486	0.268939	-0.00556084	-0.00902954	-0.0117795	0.305418	-0.00370658	-316.732	0.0433251	0.808601	-184.286	-0.224629	0.0817774	-0.377471	-708.475	0.0489244	-350.68	0.647021	-2359.01	0.0285452	1.70377	-1965.35	0.541143	-0.372155	0.17974	-1244.36	0.0616007	0.917224	-324.039	1154.7	0.0460679	0.485326	2188.14	441.405
[truncated: 313 more columns]
