# Supplementary material for: High-throughput cytological profiling uncovers genotype-phenotype associations in Mycobacterium tuberculosis clinical isolates
Source: mSystems. 2025 Oct 9;10(11):e00972-25. doi: 10.1128/msystems.00972-25 (PMC12625746; doi:10.1128/msystems.00972-25)
Supplement: Table S3 — Top 25 lineage-predictive features. [file msystems.00972-25-s0004.xlsx]

## Sheet: Sheet1
	Selected feature name	Populational Statistical Metric Explanation
1	$SKEW_length_0.1	The asymmetry of the distribution of cell lengths measures interpolated at OD600~0.1
2	$IQR_eccentricity_0.1	The interquantile range of cell shape eccentricity measures interpolated at OD600~0.1
3	$CV_TRITC_std_0.1	The coefficient of variation of pixel-level variations of Nile Red staining interpolated at OD600~0.1
4	$IQR_TRITC_max_0.1	The interquantile range of maximum cellular Nile Red intensities interpolated at OD600~0.1
5	$MEAN_FITC_skewness_0.1	The average level of cellular NADA staining uneveness interpolated at OD600~0.1
6	$CV_width_std_0.4	The coefficient of variation of cell width variations along cell axis interpolated at OD600~0.4
7	$CV_DAPI_mean_0.4	The coefficient of variation of average cellular DAPI intensities interpolated at OD600~0.4
8	$MEAN_FITC_skewness_0.4	The average level of cellular NADA staining uneveness interpolated at OD600~0.4
9	$IQR_FITC_skewness_0.4	The interquantile range of cellular NADA staining uneveness interpolated at OD600~0.4
10	$IQR_FITC_std_0.4	The interquantile range of pixel-level variations of NADA staining interpolated at OD600~0.4
11	$IQR_FITC_max_0.4	The interquantile range of maximum cellular NADA intensities interpolated at OD600~0.4
12	$IQR_solidity_1.0	The interquantile range of cell shape compactness measures interpolated at OD600~1.0
13	$CV_DAPI_max_1.0	The coefficient of variation of maximum cellular DAPI intensities interpolated at OD600~1.0
14	$IQR_FITC_std_1.0	The interquantile range of pixel-level variations of NADA staining interpolated at OD600~1.0
15	$MEAN_width_std_2.0	The average level of cell width variations along cell axis interpolated at OD600~2.0
16	$MEAN_DAPI_skewness_2.0	The average level of cellular DAPI staining uneveness interpolated at OD600~2.0
17	$SKEW_TRITC_mean_2.0	The asymmetry of the distribution of average cellular Nile Red intensities interpolated at OD600~2.0
18	$IQR_TRITC_skewness_2.0	The interquantile range of cellular Nile Red staining uneveness interpolated at OD600~2.0
19	$CV_length_4.0	The coefficient of variation of cell lengths measures interpolated at OD600~4.0
20	$MEAN_width_std_4.0	The average level of cell width variations along cell axis interpolated at OD600~4.0
21	$MEAN_DAPI_max_4.0	The average level of maximum cellular DAPI intensities interpolated at OD600~4.0
22	$CV_TRITC_mean_4.0	The coefficient of variation of average cellular Nile Red intensities interpolated at OD600~4.0
23	$SKEW_TRITC_mean_4.0	The asymmetry of the distribution of average cellular Nile Red intensities interpolated at OD600~4.0
24	$IQR_TRITC_skewness_4.0	The interquantile range of cellular Nile Red staining uneveness interpolated at OD600~4.0
25	$SKEW_CFP_mean_4.0	The asymmetry of the distribution of average cellular F420 autofluorescence interpolated at OD600~4.0
